# Supplementary material for: Receiver Location Optimization for Heterogeneous S-Band Marine Transmitters in Passive Multistatic Radar Networks via NSGA-II
Source: Sensors (Basel). 2025 Sep 19;25(18):5861. doi: 10.3390/s25185861 (PMC12473637; doi:10.3390/s25185861)
Supplement: Supplementary file 1 [file sensors-25-05861-s001.zip]

Archive with 1 entries (1 files):
- sensors-3864438-supplementary.xlsx
