# Supplementary material for: Receiver Location Optimization for Heterogeneous S-Band Marine Transmitters in Passive Multistatic Radar Networks via NSGA-II
Source: Sensors (Basel). 2025 Sep 19;25(18):5861. doi: 10.3390/s25185861 (PMC12473637; doi:10.3390/s25185861)
Supplement: Supplementary file 1 [file sensors-25-05861-s001.zip › sensors-3864438-supplementary.xlsx]

## Sheet: Sheet1
68.06	60.36	57.76	49.72	37.54	51.3	46.54	37.56	46.73	36.1	33.6	39.53	35.41	36.75	37.78	32.7	45.73	34.91	39.51	32.86	38.57	26.7	41.66	38.25	39.06	27.24	33.44	30.66	43.33	36.58	38.97	34.63	30.35	41.66	17.84	39.17	39.5	40.73	43.84	40.14	41.85	30.02	37.44	41.88	39.99	34.48	36.98	30.78	20.69	36.07
59.46	50.73	52.99	42.52	36.82	30.95	45.39	45	38.48	35.58	42.64	31.87	39.94	30.67	34.78	41.01	34.69	44.37	27.05	35.18	38.29	36.01	29.3	43.43	36.85	37.16	34.27	38.28	35.12	40.34	30.41	37.38	41.97	29.6	38.15	41.14	42.83	39.61	30.88	35.33	38.7	39.49	34.95	25.34	35.38	40.59	42.8	43.91	41.96	40.78
47.86	53.73	54.48	47.69	47.15	29.3	32.08	34.91	33.35	43.23	42.17	44.32	40.48	37.96	39.57	37.73	44.62	42.51	37.21	42.38	36.55	42.17	33.35	41.69	32.04	41.49	34.52	34.71	39.09	39.18	37.31	36.52	39.67	41.83	42.88	42.88	30.26	36.62	43.22	38.55	32.31	41.74	45.33	45.35	39.89	31.58	30.46	38.71	38.25	41.79
51.28	48.56	46.3	49.08	42.79	51.32	26.84	39.57	44.18	28.12	48.57	41.51	36.92	40.21	31.85	42.91	24.55	35.7	43.19	37.7	43.09	36.91	44.2	34.34	45.03	30.01	42.69	34.81	40.65	34.81	40.99	44.14	36.49	41.03	41.59	33.76	45.07	45.41	29.57	43.85	42.73	36.16	30.58	40.17	44.58	45.43	45.49	43.75	38.11	36.79
48.91	36.88	41.67	46.13	46.04	35.11	35.46	33.38	38.79	39.64	43.84	39.15	49.66	33.14	45.66	35.46	31.56	38.96	41.38	42.17	40.86	42.32	37.75	43.61	29.84	45.37	23.57	48.14	32.36	44.54	40.42	34.64	41.71	41.37	36.74	36.91	36.49	42.78	41.59	33.06	42.05	44.41	37.09	36.05	34.03	34.61	40.46	41.52	43.85	46.44
44.37	32.71	46.31	46.77	39.28	40.47	27.22	46.94	40.82	49.55	44.32	44.63	34.49	37.17	39.43	38.26	42.76	29.06	44.61	29.36	44.77	41.18	45.42	43.97	45.64	33.69	44.7	35.22	44.88	39.92	44.33	35.67	40.33	41.62	35.11	42.44	40.81	30.05	41.22	42.67	40.38	32.04	41.9	38.03	37.02	40.67	39.45	38.28	40.15	39.36
43.93	39.25	48.68	41.16	30.89	43.74	36	40.73	44.01	34.01	41.95	42.42	45.59	38.73	40.8	43.25	35.98	37.61	42.82	37.41	28.62	39.92	42.28	38.65	44.2	40.96	38.48	35.61	41.65	42.37	41.46	40.41	36.46	41.98	34.83	30.64	41.22	41.26	32.05	40.02	41.81	37.4	38.11	40.3	41.23	43.35	45.59	40.85	30.83	34.37
46.07	45.15	51.45	40.83	42.11	40.45	30.14	45.8	41.35	38.15	41.35	38.48	42.73	37.26	43.95	43.62	35.2	38.86	40	44.53	33.32	33.31	29.43	39.13	34.83	38.45	35.49	40.8	39.24	31.33	36.47	43.14	43.52	38.7	42.03	39.47	26.84	43.32	41.98	28.44	36.97	42.15	38.21	34.74	38.57	42.85	38.59	42.48	41.13	43.61
42.84	39.62	36.39	47.93	34.16	40.97	46.23	32.45	40.45	37.26	41.83	42.81	38.01	40.19	39.23	39.3	44.38	31.65	38.74	38.8	45.12	36.12	45.99	38.5	47.52	39.18	45.5	32.22	38.9	32.76	44.43	43.32	38.3	46.02	36.04	38.89	44.83	37.13	38.12	45.87	35.85	27.17	40.48	40.34	45.24	45.88	37.01	34.33	36.95	39.57
35.1	46.44	44.89	37.03	47.42	48.93	34.41	37.67	39.06	45.14	45.37	34.64	34.16	37.88	40.23	44.61	27.71	43.04	34.49	45.07	25.18	38.6	29.45	42.96	38.75	30.03	44.28	35.99	34.28	44.88	32.26	45.08	38.26	29.19	45.24	41.02	39.31	42.36	41.67	35.48	38.94	42.16	41.38	39.43	40.42	43.76	45.35	43.98	40.58	41
40.84	45.53	33.56	46.09	42.63	43.37	37.08	41.43	42.39	42.02	39	42.65	40.34	43.72	26.91	30.17	41.51	29.17	45.3	40.75	41.26	42.5	37.84	45.35	33.82	43.38	43.94	31.1	44.31	31.46	40.37	35.67	42.6	38.16	34.15	45.91	33.4	32.93	41.4	42.8	41.15	36.78	42.33	41.8	40.18	18.18	40.49	41.44	41.3	42.47
39.85	33.09	46.15	43.13	34.98	41.84	42.76	29.62	42.36	41.26	41.87	43.51	35.79	46.23	39.85	40.46	40.53	41.32	40.63	37.27	39.1	37.18	43.64	26.01	41.05	39.9	37.99	33.6	45.04	42.99	30.61	40.83	35.65	42.49	37.31	35.89	37.83	45.33	33.92	42.4	41.68	36.56	31.64	41.5	40.62	42.53	43.23	40.76	30.53	36.37
23.06	36.88	40.02	41.64	50.59	42.52	42.91	38.97	39.38	36.86	41.31	42.03	43.35	34.73	44.75	39.3	37.95	42.65	30.23	43.76	39.84	40.86	38.88	43.75	16.83	45.37	35.48	45.91	34.19	40.5	40.77	36.74	29.61	37.76	42.19	33.22	39.94	41.29	46.29	36.9	35.86	45.04	41.43	39.73	34.81	34.85	40.5	38.75	43.47	43.46
31.84	33.37	35.55	40.61	36.47	41.88	30.02	36.34	40.61	34.59	40.55	45.56	25.96	45.35	41.8	36.49	35.04	31.36	44.24	13.92	35.33	31.63	43.26	36.73	41.77	31.54	42.31	37.91	48.31	33.42	43.76	40.58	34.59	41.69	35.13	39.57	40.49	34.61	39.03	45.27	38.96	38.09	23.85	39.8	41.16	38.8	32.04	23.96	37.08	42.62
38.17	29.77	40.42	31.83	44.66	43.09	42.86	41.9	40.9	39.1	32.18	39.64	43.48	43.6	34.82	43.89	27.3	37.81	37.88	44.11	37.52	40.04	42.12	41.44	34.66	42.93	40.43	43.02	30.6	43.44	34.97	40.32	19.13	36.98	42.17	34.42	27.46	43.18	43.28	35.47	41.95	43.98	37.6	34.06	28.37	39	43.38	35.24	35.53	37.52
36.4	39.56	39.82	39.4	32.44	37.55	41.72	40.86	38.25	45.8	33.43	39.98	38.27	37.32	43.65	28.05	38.87	38.87	46.06	40.51	38.43	42.01	41.01	43.74	37.89	41.39	43.19	45.22	47.39	36.18	39.48	33.4	40.73	35.18	36.67	44.01	40.66	31.56	43.53	42.78	42.04	42.19	41.28	43.83	41.5	29.32	19.81	39.28	44.26	45.16
44.47	34.92	43.48	41.69	43.34	42.49	36.56	34.43	38.7	33.94	44.92	37.3	37.71	34.63	27.64	42.21	29.49	47.44	42.46	31.23	39.32	37.14	39.15	39.25	37.34	38.62	25.71	40.41	40.95	44.12	28.03	40.09	41.37	41.64	32	36.28	42.72	44.73	38.5	28.97	44.64	42.53	32.26	40.75	42.77	41.43	43.37	44.3	41.42	33.69
37.35	43.43	38.32	45.49	40.79	20.58	37.55	36.49	36.45	46.02	30.45	41.61	44.8	32.39	38.06	38.15	46.54	38.87	41.93	43.64	39.4	40.54	31.8	46.47	31.11	43.27	35.16	38.43	32.08	39.64	44.85	38.02	41.32	40.23	41.85	42.59	38.56	42.86	43.13	33.21	20.99	40.22	46.57	40.63	34.02	36.2	41.05	42.72	39.28	39.82
38.42	34.41	37.16	46.61	35.95	45.37	40.75	38.41	28.51	37.53	46.33	39.78	38.71	44.49	38.29	46.31	41.76	41.33	45.94	41.54	40.17	34.69	46.54	34.4	45.68	36.77	45.1	25.37	43.27	29.6	41.04	45.21	26.69	43.84	43.4	40.68	44.22	33.41	37.82	45.72	40.56	40.26	26.51	30.26	43.91	43.83	39.01	34.19	37.22	33.29
33.82	45.19	40.63	40.78	42.12	34.98	41.17	43.88	41.59	44.51	42.33	32.9	41.06	33.22	45.62	36.89	31.22	43.32	41.27	41.39	36.33	43.77	23.07	43.21	31.38	42.87	32.55	46.07	41.05	43.42	35.77	34.91	42.14	20.53	35.78	43.37	33.57	36.07	44.12	35.76	34.28	45.42	37.55	38.81	15.96	37.88	42.37	43.72	47.11	44.54
41.11	33.47	35.38	44.83	41.74	46.13	24.99	37.84	41.87	25.79	41.68	42.54	36.11	41.96	29.44	39.32	41.6	41.55	43.32	37	43.71	32.88	39.97	28.21	42.8	34.9	43.14	26.98	44.9	33.11	44.47	40.11	38.19	41.27	38.17	24.36	44.52	37.84	40.81	40.96	41.15	29.78	30.47	45.45	46.44	42.51	41.83	39.96	33.11	41.44
25.64	36.4	41.71	40.77	47.17	42.87	40.99	36.45	42.33	40.81	42.23	40.19	41.42	33.32	42.12	43.25	38.47	42.28	27.14	43.48	33.09	35.35	33.63	38.84	36.2	40.12	36.68	41.92	38.7	45.04	42.63	42.82	38.97	34.43	44.31	41.21	36.36	44.44	44.71	25.94	42.17	44.86	39.88	34.63	39.22	40.41	41.87	41.05	44.14	39.12
42.16	35.78	35.76	42.42	40.27	43.1	42.43	36.62	42.23	37	36.94	41.84	39.55	41.67	42.4	39.11	39.69	33.16	46.59	25.68	38.48	36.78	37.85	29.68	43.2	38.22	39.73	40.27	43.39	38.05	42.71	40.45	38.27	42.4	37.9	35.1	42.41	34.58	35.9	44.84	38.38	36.37	37.09	44.55	42.99	43.99	44.13	29.77	39.85	44.44
39.56	41.94	41.76	38.64	46.82	44.48	31.85	39.92	42.25	42.05	45.18	25.07	43.61	35.92	41.75	42.39	40.82	45.13	34.9	43.86	30.75	34.38	30.26	44.42	38.42	37.49	38.91	41.72	31.66	38.77	40.04	45.03	43.57	37.9	44.57	42.62	36.87	45.06	44.32	33.54	41.07	42.48	44.26	39.02	38.14	39.64	41.28	43.63	41.86	41.05
37.42	36.09	37.7	43.11	20.85	43.42	42.19	40.4	46.52	41.87	32.09	40.43	34.55	39.48	39.11	37.07	37.51	33.27	45.77	35.24	40.87	36.64	43.54	38.39	43.17	35.8	42.74	33.86	45.48	36.87	36.15	40.62	41.95	41.89	33.27	44.05	38.42	40.39	36.63	46.19	42.62	33.16	37.73	43.29	41.24	42.07	32.91	35.22	44.22	42.61
21.49	38.7	41.58	30.11	42.71	38.87	38.03	32.02	40.44	37.31	45.11	39.26	45.65	38.4	41.87	43.72	40.04	44.22	30.4	42.69	32.98	38.04	40.19	38.36	35.82	43.14	39.93	42.9	42.6	43.58	38.77	38.77	39.84	21.15	43.32	40.11	36.93	44.35	36.38	40.4	43.1	42.3	41.46	38.41	27.1	34.61	38.16	41.41	43.83	44.15
16.45	38.21	35.3	39.73	35.09	46.22	34.26	32.11	44.05	44.71	43.83	35.78	32.26	42.93	39.85	41.51	27.83	34.14	46.16	29.55	42.01	35.66	41.33	40.49	42.25	40.17	42.37	41.24	46.01	33.89	42.92	42.53	38.47	40.83	42.96	39.12	46.94	34.47	34.9	43.14	40.96	38.33	33.64	41.06	43.76	40.57	38.7	38.89	30.71	44.01
24.62	39.87	34.24	36.48	47.62	39.23	37.95	39.88	38.49	39.55	35.14	35.01	46.51	40.13	41.96	45.15	42.71	39.52	25.75	46.47	35	39.41	41.76	43.23	31.94	42.38	41.72	46.89	20.96	43.18	39.98	43.24	37.23	38.13	44.79	36.6	34.52	42.37	46.03	29.99	41.24	45.58	43.23	43.38	39.13	40.34	33.2	37.18	40.36	45.07
42.68	28.85	36.73	45.73	35.53	44.78	38.69	43.6	30.04	36.78	45.13	45.62	36.13	48.17	28.47	46.65	40.93	35.41	43.3	40.99	43.56	41.04	44.53	20.17	45.65	42.54	45.92	20.57	41.44	37.75	44.61	46.3	29.64	41.9	44.48	37.9	46.61	35.1	40.4	45.04	41.88	40.47	19.6	34.37	42.86	43.73	41.4	36.62	31.6	27.87
31.44	33.46	37.81	42.19	42.93	37.61	43.76	27.43	40.88	44.87	35.98	43.97	41.03	34.75	43.9	32.41	43.98	39.05	28.7	43.34	35.48	43.35	38.79	39.89	38.2	42.18	33.98	42.51	37.58	44.04	46.61	38.27	37.44	42.21	39.1	42.14	44.06	40.94	42.89	40.8	36.31	27.93	42.62	40.31	40.08	37.92	40.83	41.07	36.99	43.27
37.61	29.54	37.45	43.71	41.36	44.34	40.54	37.75	40.83	28.99	42	37.88	40.59	45.14	37.01	40.52	15.9	43.43	40.66	36.33	44.1	39.71	43.35	40.72	30.13	39.94	42.02	40.35	43.5	46.36	35.81	37.67	36.44	36.74	39.3	30.98	42.94	40.41	31.54	37.47	45.37	38.71	38.59	33.86	31.75	36.95	39.98	40.16	41.34	39.07
34.1	37.57	36.52	45.54	35.01	34.94	39.01	40.3	41.91	43.82	27.45	38.01	39.24	41.93	41.21	35.97	38.35	35.45	45.02	35.31	39.12	41.05	40.86	45.62	40.5	36.96	42.2	44.14	46.29	39.69	36.31	24.83	41.74	39.8	26	41.14	42.25	12.66	44.58	40.25	37.65	42.07	42.32	41.96	39.72	34.46	30.56	36.68	43.33	44.33
24.1	41.34	41.5	43.15	44.36	42.51	38.66	42.74	26.97	40.16	44.07	34.5	31.06	35.77	19.37	40.47	40.66	41.68	31.27	42.75	39.4	39.24	40.04	44.25	43.04	41.53	36.86	39.89	34.63	38.74	34.18	41.98	40.11	33.24	41.99	36.82	26.22	43.2	38.79	33.7	38.4	46.16	41.34	26.72	39.07	44.35	44.08	42.62	44.39	42.7
41.08	29.8	42.19	41.63	40.45	40.83	40.42	36.78	44.26	25.1	36.07	43.8	37.77	41.81	38.26	33.58	43.22	37.66	44.72	9.445	40.85	30.05	42.26	36.07	43.1	29.08	42.04	36.1	42.14	41.46	38.1	40.91	30.1	42.09	35.8	30.6	43.44	34.53	37.12	44.19	41.54	30.74	40.02	46.45	43.42	44.96	45.32	31.56	28.24	41.87
22.75	39.06	43.98	40.93	35.57	36.09	33.9	39.61	40.01	44.92	32.66	35.64	42.41	36.61	42.86	36.11	35.54	42.83	43.42	37.23	37.21	43.75	36.52	45.55	32.21	43.94	42.12	46.15	44.5	40.48	39.13	14.41	42.82	34.84	29.05	43.14	40.21	40.62	43.06	38.18	11.79	43.17	38.76	37.61	33.5	31.23	37.36	41.53	41.76	44.17
37.24	41.04	44.5	39.22	30.75	43	31.43	39.99	37.48	41.87	46.59	37.73	33.78	39.39	38.71	41.93	37.08	41.75	40.89	42.89	26.83	39.17	37.72	40.73	44.25	38.96	38.21	35.17	36.84	39.75	33.08	40.51	36.52	22.35	41.96	41.02	40.47	40.76	39.59	25.61	38.43	43.02	42.71	30.47	39.97	44	45.7	42.96	38.29	41.46
35.85	41	31.15	47.47	38.29	40.62	40.24	31.91	45.23	42.97	36.53	35.71	37.23	39.11	29.34	39.57	42.3	35.8	43.99	27.97	44.81	33.22	42.07	35.6	38.12	34.13	46.52	36.08	45.88	44.05	43.4	42.21	26.69	43.37	40.33	40.84	42.41	37.63	33.23	41.98	44.74	32.99	29.64	39.56	41.7	36.02	41.36	34.78	33.79	41.1
38.09	42.64	35.57	46.02	43.75	31.63	39.7	41.95	39.29	42.5	31.55	45.37	41.36	28.1	43.24	36.18	44.93	43.01	38.11	38.09	33.19	43.23	36.46	46.01	41.58	44.18	37.43	42.3	36.03	42.36	40.49	10	42.9	35.96	39.05	42.42	37.2	36.75	43.46	44.59	30.69	39.19	47.57	44.41	40.18	39.06	34.86	43.66	43.98	45.15
38.06	39.68	44.69	33.78	43.99	40.59	31.62	43.14	39.18	42.29	43.26	36.64	47.08	39.06	44.23	44.26	31.46	43.68	35.05	45.52	37.36	43.31	36.5	43.34	37.85	36.07	36.82	45.65	40.07	42.54	35.8	44.66	38.12	36.3	42.85	38.64	34.55	44.22	43.42	35.15	40.88	44.28	33.71	19.23	37.54	44.15	43.89	41.05	42.62	42.66
37.75	37.59	41.96	44.49	33.09	41.13	38.22	32.6	42.82	35.32	41.51	42.59	40.33	46.27	35.87	42.48	33.32	37.42	46.35	35.6	40.01	32.55	44.85	29.11	45.69	40.75	42.35	29.71	45.17	39.6	36.79	38.93	21.63	43.41	34.59	28.54	43.58	43.27	34.68	41.88	44.17	31.57	27.17	42.86	44.26	45.11	44.78	34.79	35.55	41.2
39.28	37.38	35.17	41.91	42.04	39.86	43	30.75	35.6	39.58	41.3	41.75	36.64	38.99	44.26	42.17	45.31	25.1	40.21	30.53	41.12	40.33	40.91	41.18	43.02	42.02	42.02	40.66	42.08	39.31	45.71	36.92	36.51	41.68	27.26	40.9	43.94	28.17	41.68	44.83	35.23	26.94	40.04	42.84	45.28	41.22	36.47	16.33	32.76	40.09
22.08	42.31	37.18	37.19	47.46	30.79	26.69	34.93	36.2	40.68	37.59	36.19	45.2	39.74	43.45	42.03	42.12	39.46	38.57	45.31	33.9	41.64	33.42	40.93	35.36	41.24	35.28	44.52	40.02	30.81	41.61	43.29	44.66	34.13	43.92	42.53	32.26	40.61	44.97	31.41	25.24	38.11	41.39	39.13	35.11	42.68	40.96	45.58	43.02	44.56
36.62	35.59	45.3	33.54	39.72	43.6	36.23	33.54	40.62	37.97	41.13	32.11	41.95	24.81	38.53	38.18	28.89	46.26	28.25	38.86	34.24	38.04	36.29	44.9	38.94	42.46	34.43	43.26	28.59	41.97	38.95	42.15	41.04	41.03	37.89	42.06	31.42	47.9	32.94	32.14	40.76	41.74	35.37	37.15	42.12	44.63	45.53	46.2	40.51	38.87
40	31.37	44.45	42.88	37.06	38.69	36.56	33.72	38.15	40.7	43.39	40.98	39.34	41.15	35.96	42.08	42.35	40.93	34.55	35.58	44.74	35.34	44.73	41.11	42.34	39.3	40.01	43.82	33.76	41.17	37.15	39.67	33.96	46.27	34.88	26.41	40.81	43.54	21.59	42.95	43.46	38.07	37.38	39.34	42.68	45.23	42.2	40.19	37.37	34.92
38.72	40.32	37.6	45.89	33.3	37.47	38.86	38.74	45.77	41.6	42.89	40.67	30.66	40.05	24.99	39.76	43.18	32.53	45.08	22.03	45.79	38.8	43.73	39.34	40.68	29.57	43.6	38.59	43.4	39.1	35.78	38.38	37.78	42.89	30.93	39.73	43.4	39.15	37.73	43.6	45	33.01	40.97	44.24	46.12	40.55	36.93	34.07	30.29	41.73
37.48	46.44	38	45.51	39.58	39.49	39.93	40.71	46.01	45.16	32.76	42.82	27.6	37.94	37.76	33.38	42.26	35.7	43.06	38.62	41.78	37.43	43.74	40.29	41.28	35.17	40.66	39.49	43.4	37.57	38.9	30.96	42.53	44.37	35.68	43.55	39.97	36.56	44.03	44.59	41.35	41.03	43.9	45.56	42.51	38.32	30.38	40.96	45.52	44.75
33.75	48.14	38.03	45.73	41.69	38.87	42.5	38.53	38.84	46.92	40.29	42.25	39.9	34.08	42.35	27.75	43.66	41.59	37.8	42.18	40.63	39.53	43.69	40.43	30.03	38.41	39.18	33.78	40.75	40.28	41.41	30.74	43.66	45.17	38.9	46.01	41.57	37.53	44.7	45.39	35.4	41.64	45.92	41.28	38.1	27.19	40.23	44.53	46.28	39.96
28.36	47.14	35.07	42.5	43.67	34.77	38.86	41.01	35.55	45.04	40.58	39.46	41.11	28.62	36.75	41.63	45.01	44.23	34.1	43.74	41.96	39.92	31.17	42.38	35.63	40.9	38.14	36.98	34.85	40.55	40.91	36.99	41.94	36.03	41.44	43.05	33.96	43.02	42.61	35.34	11.76	46.08	46.17	39.68	34.67	41.62	44.42	46.07	39.91	40.95
23.82	45.17	37.52	39.2	46.19	38.28	30.88	37.88	29.15	40.74	38.74	33.14	45.63	40.12	33.17	45.67	42.92	41.54	38.34	47.19	36.96	44.22	40.55	41.26	44.77	43.93	33.06	39.58	28.65	36.12	41.37	42.61	43.41	24.91	40.82	38.73	35.67	43.01	43.38	36.99	33.05	43.87	40.13	37.6	35.08	46.31	46.24	39.07	41.3	38.95
27.61	44.33	38.32	15.97	47.69	40.67	37.09	41.44	41.51	40.65	40.48	34.12	44.52	44.15	36.73	46.55	38.07	41.59	34.2	45.15	39.43	38.63	44.43	41.74	42.59	43.94	44.8	45.02	29.7	43	37.44	43.68	41.74	41.09	44.23	42.21	40.5	45.31	43.42	41.82	41.88	44.83	37.35	33.89	43.26	45.33	40.8	41.12	39.19	39.12
30.16	31.23	40.62	37.05	47.09	39.51	40.46	43.27	43.71	33.91	41.94	28.41	43.43	39.22	42.67	45.36	30.53	43.17	37.44	42.89	43.03	34.38	45.5	39.14	37.7	39.14	44.36	45.24	39.77	45.14	27.49	44.28	37.64	39.03	44.07	34.67	36.64	44	40.79	38.63	45.13	44.08	37	37.21	38.45	43.1	33.42	39.6	38.01	43.56
29.66	35.34	45.36	28.96	39.62	41.08	35.1	43.14	35.85	28.12	46.94	37.97	35.43	40.74	39.46	42.71	40.84	47.32	35.89	39.12	41.13	32.09	37.33	34.98	43.6	33.97	40.15	44.47	43.25	43.35	37.62	41.57	42.43	38.94	41.52	38.2	44.96	44.37	28.59	35.61	43.36	45.31	38.89	20.16	41.67	42.15	39.27	42.61	45.2	42.18
39.85	28.15	43.96	41.46	34.62	38.57	33.4	40.1	41.9	30.5	45.97	37.66	45.13	42.09	39.4	45.25	37.84	44.84	36.81	43.41	41.98	40.63	43.15	39.16	42.98	38.59	41.98	42.47	40.3	39.98	39.53	43.94	44.56	40.32	40.7	40.99	45.77	43.83	32.84	37.59	42.02	38.68	37.34	32.55	44.8	42.96	45.62	46.22	41.84	33.83
34.39	29.15	38.93	42.13	38.7	39.01	35.47	36.47	42.67	36.42	43.42	31.49	44.62	36.56	42.23	33.63	39.77	42.54	40.2	39.71	45.04	36.88	41.73	35.6	38.74	36.49	43.63	44.79	39.39	46.84	34.11	40.36	36.49	38.93	41.35	30.8	40.95	42.97	30.09	30.47	46.9	42.09	36.22	25.43	39.04	35.16	36.73	39.49	42.4	43.87
32.49	43.75	44.08	36.54	34.84	38.47	32.79	40.22	35.78	37.65	48.32	30.79	41.53	34.33	37.11	44.41	35.99	43.31	38.61	41.94	37.65	41.67	38.32	35.8	44.35	39.21	38.84	39.36	37.54	43.31	40.78	40.96	45.06	38.78	42.29	41.82	46.3	37.91	32.66	36.39	41.42	42.93	40.36	30.08	41.34	41.54	43.08	46.91	45.78	38.27
33.59	32.08	41.44	40.24	42.53	33.2	31.19	36.1	37.78	37.9	42.11	26.56	45.32	39.06	42.64	42.29	40.29	43.21	38.19	39.51	43.07	41.24	41.79	40.69	33.86	42.55	37.8	47.77	30.31	45.1	20.28	40.87	40.56	40.61	41.53	35.29	37.42	45.07	34.36	32.68	44.88	42.17	30.76	29.09	39.4	41.29	39.42	41.41	40.93	44.3
37.93	46.92	37.29	28.95	42.3	41.95	27.42	44.91	30.64	38.32	44.44	37.31	42.95	40.71	39.58	47.08	33.13	42.55	28.31	44.12	37.19	44.2	39.59	43.67	40	44.41	30.61	43.62	37.76	43.59	34.12	41.55	44.16	35.83	43.94	40.31	41.5	33.33	42.87	32.25	38.77	46.64	42.34	38.37	28.76	43.15	42.7	44.95	44.85	41.39
35.68	35.2	43.98	40.99	42.41	30.09	43.01	41.3	37.29	45.51	37.18	31.52	45.23	37.43	45.03	34.29	33.1	43.29	40.21	42.65	40.37	44.12	36.33	46.97	32.32	46.65	31.75	47.04	42.86	43.4	39.17	32.53	39.53	38.64	32.44	44.13	36.02	45.14	41.06	30.35	39.48	45.31	39.37	27.42	24.3	38.34	43.23	42.17	44.22	43.84
40.5	33.41	31.68	39.34	42.33	25.21	43.01	44.51	32.9	36.44	22.24	42.69	40.81	35.95	44.82	37.63	42.83	40.86	36.47	41.89	25.45	45.39	28.05	44.61	37.45	45.48	36.73	43.76	32.01	42.5	41.87	40.8	40.55	27.08	40.4	45.54	27.24	38.66	45.12	42.92	33.24	40.86	44.45	41.65	42.71	39.12	39.39	40.24	44.74	42.93
32.92	33.52	45.55	32.9	41.58	36.2	38.58	38.25	30.6	44.67	29.69	37.77	34.18	40.15	42.11	34.12	40.44	39.63	42.8	31.1	41.04	41.48	40.75	44.67	42.02	41.98	43.55	41.19	43.18	37.52	43.75	31.37	44.16	38.39	35.64	46.05	39.92	34.58	39.93	41.32	31.18	31.24	44.79	41.12	37.33	34.55	40.31	42.53	38.65	41.27
41.97	30.71	37.91	41.24	28.1	39.63	46.77	8.713	44.74	35.97	29.79	45.37	34.55	46.08	42.78	41.75	39.63	30.34	45.63	24.18	39.34	35.31	46.48	29.86	43.46	35.6	44.33	32.52	43.85	40.61	36.04	42.22	41.07	41.47	34.53	47.02	32.68	38.06	34.65	47.13	42.43	22.15	40.95	43.2	41.9	45.02	33.49	38.01	46.1	41.23
33.1	25.15	39.85	41.46	36.35	42.11	37.22	13.62	45.28	35.67	43.05	28.32	39.52	43.78	35.88	45.34	18.3	38.74	45.07	40.45	39.54	37.36	42.84	33.46	44.81	35.77	40.16	32.92	43.95	40.69	33.53	40	33.1	38.38	41.09	29.18	44.31	40.41	26.2	39.06	43.55	36.04	36.62	36.84	42.99	44.17	45.91	40.76	27.39	41.47
38.44	42.72	44.6	26.41	40.3	45.07	35.11	43.52	40.62	42.46	45.46	28.65	40.06	40.94	39.54	45.25	27.7	40.2	37.99	44.65	32.27	41.67	36.41	39.43	39.8	33.64	41.76	42.21	30.28	43.04	41.6	46.08	38.33	32.7	47.87	31.01	41.64	41.35	44.83	32.2	42.19	44.51	43.51	39.67	40.46	43.05	41.21	43.96	43.07	39.97
24.33	47.62	42.16	43.06	41.37	26.13	35.73	42.25	37.1	46.83	37.47	35.61	40.13	28.88	39.52	43.21	44.05	34.66	38.79	43.65	37.64	43.33	35.01	44.61	39.6	42.01	36.23	41.17	44.25	38.83	40.49	38.11	40.98	35.79	38.7	43.92	29.76	37.73	45.75	32.06	37.07	43.39	41.22	37.09	24.82	42.72	46.11	43.6	41.47	41.58
38.01	46.39	39.38	48.34	28.92	35.84	44.27	35.47	28.52	44.81	31.94	44.31	36.55	40.84	38.14	33.46	44.34	30.04	42.1	32.83	43.64	35.59	45.89	37.73	43.26	34.55	46.04	34.63	43.57	30.17	43.29	39.33	42.2	44.22	34.24	46.22	39.48	34.47	38.88	45.56	38.71	36.02	43.86	42.09	42.76	36.37	34.42	44.36	43.37	35.38
37.92	38.79	37.68	41.57	40.75	39.98	35.85	36.41	37.93	32.88	39.54	26.45	40.71	39.84	38.3	39.29	32.58	40.33	41.49	34.45	40.05	33.39	44.28	24.75	43.43	41.51	41.45	29.37	44.29	39.71	37.66	35.59	12.17	42.35	37.73	28.5	37.79	46.7	30.33	36.04	45.74	32.81	26.95	40.06	44.14	43.26	42.79	38.72	26.7	30.22
32.76	34.98	42.41	31.82	48.65	40.15	36.52	33.94	44.25	36.08	37.13	39.18	44.02	34.8	43.31	40.49	38.49	39.39	31.71	43.48	33.29	31.94	34.47	34.02	37.14	42.48	43.18	43.75	38.37	42.18	38.42	37.3	34.79	27.6	44.53	29.26	23.69	40.52	44.12	36.56	40.38	43.45	44.12	43.72	31.97	40.52	39.37	40.86	42.94	45.45
33.67	40.35	33	43.99	41.07	33.57	39.36	29.71	41.7	41.55	38.63	44.18	35.88	44.34	41.92	39.79	43.29	40.34	40.07	36.7	43.75	37.57	43.78	41.81	44.57	39.72	41.78	40.37	41.81	36.64	47.51	36.3	19.76	45.58	29.44	39.27	47.64	38.23	39.59	46.03	30.75	34.06	39.63	42.73	44.71	40.45	33.06	36.28	40.18	42.28
33.03	31.36	38.16	34.27	36.96	40.18	40.44	42.9	42.42	20.92	41.02	38.81	37.33	43.02	26.06	41.38	31.67	43.19	38.83	38.25	39.11	41.73	41.87	41.88	41.5	43.37	43.81	36.49	45.93	43.03	38.41	32.62	30.92	40.3	41.78	21.04	42.74	42.28	38.15	37.79	42.39	43.61	41.11	35.24	36.55	39.31	41.89	41.88	38.05	31.69
34.42	37.93	24.75	37.99	44.28	32.1	28.01	37.43	39.44	38.96	39.39	40.82	45.35	34.11	46.78	37.72	33.52	35.53	40.82	43.53	38.26	40.95	34.19	43.96	36.28	43.38	36.59	46.87	36.03	41.8	43.91	31.9	41.12	36.9	40.43	37.77	41.06	41.24	44.35	37.82	35.14	42.78	41.08	44.68	30.38	28.24	33.68	37.82	41.6	47.72
40.16	26.51	39.41	41.51	29.43	35.08	42.19	42.44	41.7	41.98	42.45	41.46	37.69	45.3	26.78	43.81	41.31	36.22	39.88	39.83	40.22	40.1	41.53	35.04	44.49	43.75	44.07	24.37	42.52	35.55	47.07	43.18	25.13	43.35	43.75	35.43	47.48	32.49	35.54	41.41	40.6	40.02	30.36	37.17	41.79	42.6	42.74	34.26	37.22	37.64
32.48	41.92	35.96	30.25	44.22	37.67	40.85	39.28	37.02	44.78	39.38	42.76	44.18	36.32	46.55	21.59	40.38	42.99	35.19	40.95	34.97	44.7	28.81	43.33	34.22	42.95	30.51	43.78	28.11	47.55	40.87	37.17	40.62	32.01	38.08	40.82	25.94	40.38	43.51	39.16	43.6	41.73	43.58	37.53	35.36	38.96	44.72	41.71	43.61	43.13
36.39	27.31	33.32	46.91	32.84	39.54	39.21	37.85	45.38	41.57	45.71	35.61	31.73	41.23	33.49	40.85	38.77	26.27	46.49	35.73	38.52	37.86	40.63	40.59	41.19	39.76	44.7	38.05	44.36	32.93	42.43	39.08	38.5	38.98	43.06	38.85	45.5	35.7	36.2	40.39	41.18	31.65	33.94	41.36	43.86	40.8	37.56	32.74	29.78	41.28
26.96	36.31	39.45	30.45	47.7	41.1	41.85	39.71	30.94	44.23	38.44	40.22	43.29	40.61	43.31	36.81	41.6	37.75	23.59	42.47	32.65	40.57	40.01	43.14	35.96	41.69	39.01	42.07	33.91	47.51	42.07	39.97	37.66	38.48	41.93	40.35	36.51	43.27	44.98	41.13	39.58	42.75	40.22	40.48	37.54	40.88	41.74	41.98	42.11	42.86
34.69	23.83	39.04	40.1	32.81	33.29	38.83	39.49	42.03	35.44	38.31	18.28	34.52	35.66	36	35.59	35.66	37.54	44.25	28.42	39.89	26.22	42.18	39.26	42.49	31.37	43.59	27.74	47.6	33.43	40.22	27.13	27.83	42.91	27.99	31.44	40.5	42.34	41.24	37.07	42.74	22.22	31.1	42.92	42.78	38.88	38.76	33	34.18	40.42
23.12	20.98	38.76	43.29	47.15	32.83	38.75	43.51	40.56	39.15	27.87	35.85	38.79	23.38	38.46	40.63	43.15	41.95	41.36	41.8	40.15	39.76	37.94	44.7	37.84	41.35	28.73	43.94	28.36	37.98	40.12	35.01	39.25	41.1	39.69	42.75	36.58	41.29	41.89	41.52	36.69	46.74	43.22	39.53	32.81	38.56	40.77	39.91	45.32	46.06
39.35	32.71	47.75	34.65	32.49	40.04	32.24	33.35	37.45	41.44	41.18	39.36	36.3	43.93	31.41	41.16	36.13	44.32	36.95	29.86	41.27	38.14	38.65	39.1	41.92	41.69	32.35	38.97	37.45	43.39	22.82	36.33	39.93	42.15	27.46	35.06	40.97	45.8	33.44	36.39	41.76	40.19	28.23	42.33	40.62	42.84	44.47	44.45	36.09	33.85
41.61	41.81	36.48	39.64	30.73	40.48	40.95	42.22	39.82	32.99	39.17	42.39	33.41	34.82	43.48	28.04	39.11	27.81	43.39	41.05	36.05	42.75	38.71	41.95	31.2	45.81	38.12	36.44	39.82	21.5	39.4	38.07	41.89	31.41	37.85	43.92	39.56	39.83	43.54	37.52	40.55	38.32	43.95	45.68	42.46	33.63	25.64	41.89	44.26	42.86
25.97	46.14	45.23	36.3	38.68	38.74	33.41	38.57	42.3	42.95	36.39	23.9	43.25	42.72	41.88	40.32	39.53	41.74	33.84	44.2	26.42	44.35	40.51	44.88	42.48	43.93	24.33	40.97	31.66	44.56	41.07	42.19	41.9	29.48	41.52	40.39	20.36	45.07	42.66	35.72	38.41	41.85	41.93	33.07	35.09	45.41	46.96	44.2	37.66	31.15
41.58	35.63	31.84	45.57	37.38	39.01	41.22	38.46	43.01	36.64	41.56	40.44	40.21	41.11	25.36	46.02	36.55	44.59	43.63	37.56	37.41	33.81	43.08	40.87	41.65	25.5	45.73	34.4	46.13	42.42	38.01	43.09	30.24	36.82	43.92	39.1	44.04	41.71	35.81	39.65	43.5	38.42	36.57	40.94	44.48	41.09	41.37	37.98	30.95	29.26
31.88	36.99	37	47.62	35.06	37.97	39.76	28.01	41.15	46.65	40.04	42.04	36.77	45.46	28.58	36.23	41.16	35.94	44.17	28.69	44.55	35.06	39.33	42.51	38.97	43.42	42.08	42.3	41.98	19.7	45.88	38.15	34.8	45.87	33.59	42.82	44.88	40.62	36.2	42.77	34.72	29.88	41.01	35.98	40.82	39.09	22.34	22.11	35.61	42.35
31.46	44.04	31.77	42.72	43.1	41.5	41.79	39.55	39.77	45.24	42.17	43.04	41.04	35.52	43.21	30.26	36.23	42.13	41.7	37.84	15.17	40.28	31.88	41.87	38.59	39.01	31.73	43.53	36.61	43.09	36.22	30.55	44.36	37.13	38.25	45.85	33.66	37.46	41.33	40.93	41.15	44.46	44.59	37.87	32.13	30.32	36.86	45.99	47.8	44.25
38	38.85	45.19	31.22	43.57	41	36.05	34.24	27.04	41.3	44.52	37.86	42.4	42.39	33.43	43.46	30.62	38.86	39.95	41.45	35.26	35.89	41.64	37.71	46.8	42.21	36.88	39.11	32.74	37.12	19.33	45.06	38.86	38.8	43.47	32.42	36.65	44.24	37.3	40.95	37.12	43.56	31.88	30.77	43.46	47.44	47	43.61	42.76	43.52
43.71	25.77	45.95	33.17	39.29	42.18	34.32	40.57	42.34	42.28	40.89	43.52	30.61	41.82	36.3	40.29	37.88	42.12	42.14	22.9	40.72	32.78	43.77	42.47	41.78	35.43	43.21	37.59	45.35	41.52	39.72	43.19	36.58	38.85	39.69	34.88	42.76	44.96	36.16	44.46	44.18	39.8	34.75	44.65	45.49	43.33	45	38.99	32.83	30.64
40.75	35.99	34.25	39.91	29.35	40.19	40.95	34.72	27.88	43.12	38.56	41.99	34.3	46.15	38.39	44.71	39.89	37.35	45.65	36.51	42.43	40.48	41.57	41.89	43.26	42.92	46.2	40.68	42.33	31.96	46.05	45.75	37.35	40.4	42.48	44.02	44.85	34.6	26.86	42.67	42.24	31.22	34.65	40.71	45.01	42.65	33.13	25.01	30.18	40.49
30.65	40.26	38.52	41.23	39.79	42.23	38.72	39.95	39.48	42.76	34.87	39.01	35.74	41.02	42.68	33.41	42.06	37.25	41.16	37.44	42.71	34.01	41.41	38.74	38.72	19.53	38.7	40.55	44.15	35.42	44.2	31.8	40.36	45.57	34.25	43.92	40.64	39.15	44.04	44.67	35.63	40.26	40.49	43.82	35.3	28.62	30.44	38.25	42.57	40.94
36.08	39.73	37.48	45.78	39.18	40.72	38.6	44.23	37.42	41.09	36	41.71	36.15	31.49	35.27	34.73	42.06	41.19	40.53	40.68	39.98	44.13	32.89	43.64	32.35	44.79	31.51	42.56	38.2	26.54	38.73	34.1	41.5	28.02	36.55	44.44	36.64	35.69	45.37	36.92	31.52	43.49	44.3	41.2	36.71	32.07	36.65	41.86	42.75	44.18
31.47	45.84	40.62	39.61	40.24	40.26	35.92	32.78	35.52	39.37	37.02	39.64	44.47	25.31	45.22	39.62	43.88	36.92	23.96	43.5	32.34	42.56	29.98	38.77	36.02	43.36	34.07	40.8	33.95	42.23	43.51	31.88	43.01	25.83	41.82	44.12	33.51	38.38	42.17	31.92	32.29	35.45	44.34	40.45	34.52	37.25	41.01	45.89	39.99	39.68
24.97	32.38	38.44	39.76	42.14	17.49	32.1	39.86	37.91	41.02	37.53	31.05	42.11	21.92	42.35	38.81	34.93	37.56	35.92	39.34	39.08	38.63	40.15	38.87	31.86	42.72	38.59	45.66	32.96	40.4	40.9	38.16	39.89	39.89	40.01	30.53	41.67	39.51	39.19	36.04	33.73	39.96	33.16	36.2	35.47	37.99	35.48	31.15	38.5	41.44
33.23	40.4	35.21	37.59	39.6	39.81	40.54	25.73	38.72	41.6	39.02	37.22	31.82	35.06	38.09	31.97	35.24	43.08	38.25	31.53	34.72	34.78	40.5	33.59	30.13	37.12	32.96	39.26	38.92	42.11	33.88	26.35	38.16	38.31	32.87	41.02	28.2	41.3	32.42	35.14	41.51	39.19	38.17	33.94	29.24	33.27	39.26	42	36.2	36.62
35.02	37	38.58	39.03	42.38	38.48	20.26	36.67	22.95	31.26	42.64	35.68	40.24	36.76	32.25	39.56	38.45	36.94	31.73	43.4	40.27	38.46	36.14	37.93	41.08	36.29	35.87	39.07	37.73	24.57	27.14	41.81	37.78	36.4	41.43	37.14	39.94	40.17	38.03	33.84	41.59	40.58	30.02	36.92	43.96	43.43	39.87	42.19	39.89	32.14
36.47	17.26	41.78	39.69	34.39	40.92	37.94	33.72	40.65	38.2	39.03	42.82	38.92	43.24	35.9	39.45	20.9	39.29	40.7	37.77	31.53	40.48	34.8	37.26	41.87	34.89	34.73	35.35	37.25	42.96	35.36	41.17	38.21	37.67	38.69	36.57	37.95	40.83	33.64	42	40.66	36.42	37.16	35.79	39.88	44.39	44.79	38.77	32.45	31.08
32.94	34.45	38.67	42.16	43.35	38.62	39.95	40.93	43.25	28.13	39.81	35.41	42.2	40.57	27.98	44.04	28.34	37.05	37.6	39.24	41.58	37.54	39.66	24.51	38.09	37.11	43.02	42.37	42.03	38.74	35.38	40.7	27.86	36.87	41.76	21.29	42.85	36.38	41.32	35.21	42.02	40.17	28.28	34.86	40.73	36.21	30.21	31.4	38.19	42.08
34.2	43.78	45.9	35.9	34.3	38.94	42.87	31.65	36.35	32.6	38.86	31.57	36.62	40.06	36.49	34.43	35.37	41.25	36.48	35.41	36.66	38.35	39.86	40.84	31.6	35.8	35.17	33.87	31.92	43.52	37.3	28.51	41.82	34.85	31.78	40.71	28.89	42.77	23.66	30.27	38.85	41.17	39.87	34.04	17.21	38.44	39.94	44.2	41.72	35.51
37.99	43.34	41.8	39.56	28.33	40.64	35.33	42.71	30.04	35	43.96	32.54	36.54	33.9	38.49	41.76	38.81	41.28	33.48	37.27	37.44	39.81	29.97	41.11	35.1	34.81	26.58	34.56	35.53	36.57	34.48	42.84	43.79	30.18	38.9	38.28	39.57	25.66	42.11	31.83	38.29	40.05	39.2	38.06	36.18	38.3	37.58	37.35	43.76	39.6
37.98	42.04	29.22	43.71	32.17	40.29	37.53	42.21	22.95	41.74	39.03	46.55	30.55	39.95	42.58	33.36	43.68	36.05	36.48	37.11	37.92	40.57	37.34	38.51	40.08	40.53	33.42	14.43	39.44	34.84	41.66	35.1	36.47	37.19	32.86	40.2	40.48	31.03	37.79	42	13.31	37.47	42.84	42.09	37.81	29.34	36.34	38.97	42.14	36.08
37.78	39.67	23.89	47.1	38.88	34.15	40.9	34.25	42.39	39.93	38.83	37.65	38.47	40.57	42.32	44.24	29.1	37.77	44.15	39.1	39.96	27.82	34.38	38.84	42.07	33.78	45.27	34.23	46.06	32.4	39.11	39.08	36.42	37.83	39.57	39.54	43.28	28.73	31.84	40.28	43.05	19.59	26.4	41.98	43.51	35.91	21.99	42.38	32.51	36.78
31.43	36.27	43.27	42.47	38.17	29.85	41.7	34.46	36.69	35.14	41.46	37.29	36.79	44.31	34.99	39.47	32.13	38.53	37.25	39.86	41.78	37.04	40.08	33.6	40.28	37.51	42.32	37.73	40.4	41.72	33.77	32.69	39.7	42.75	42.78	41.54	42.28	40.82	33.69	38.42	38.71	37.91	33.29	40.28	34.35	41.81	49.21	36.62	35.08	20.83
37.32	39.62	36.14	34.13	40.83	40.97	37.69	39.84	30.47	39.24	46.67	37.46	37.6	33.39	40.45	43.39	36.79	45.49	23.93	39.45	35.3	38.33	34.66	40.98	41.05	35.62	38.95	38.95	32.89	40.35	31.16	40.32	44.89	21.73	40	44.02	43.9	43.93	35.79	39.83	38.77	43.02	38.37	36.06	44.41	30.99	41.32	46.64	45.23	41.87
32.76	39.32	31.17	40.45	43.89	32.22	37.94	33.58	23.62	44.98	35.03	39.09	39.98	22.15	41.53	36.1	44.07	35.8	39.48	41.38	38.35	44.22	30.57	43.25	36.8	46.3	24.88	35.23	33.19	41.75	43.22	36.35	40.04	38.04	40.25	39.54	31.32	42.69	43.06	26.77	38.16	39.78	43.08	40.15	42.29	42.17	45.53	39.74	38.59	40.5
35.89	42.09	33.31	41.4	30.59	43.11	32.75	37.64	40.62	43.59	36.57	40.76	39.3	37.81	42.03	35.13	44.54	34.5	45.38	34.85	33.83	38.43	40.38	38.83	41.28	42.03	41.9	43.27	46.14	18.41	43.1	37.28	40.54	40.36	27.5	43.82	39.74	34.88	43.68	43.06	35.84	35.64	38.71	47.51	42.35	38.3	23.97	40.06	39.72	46.49
35.08	35.26	39.61	33.97	43.85	40.12	38.87	41.97	38.02	33.5	40.72	38.21	38.36	44.35	36.06	44.45	37.93	30	42.8	39.03	42.52	38.15	44.69	35.53	41.15	34.98	44.63	24.69	42.33	40.84	38.52	43.43	35.81	41.53	45.9	39.44	44.08	21.56	35.21	41.01	41.84	37.73	41.45	27.11	40.5	43.25	37.96	35.9	33.12	27.48
27.31	44.07	43.58	32.76	36.21	37.86	43.34	38.84	40.02	37.29	40.96	33.36	36.45	36.63	38.37	37.67	38.89	44.85	32	26.57	29.4	38.98	18.94	42.69	34.72	38.1	27.65	39.39	18.22	47.87	32.92	35.59	45.66	34.59	38.94	43.86	37.75	40.87	31.04	42.17	40.78	40.87	41.29	28.12	38.89	32.2	40.27	45.61	46.16	40.89
39.73	42.88	39.03	45.36	38.7	42.42	37.37	40.86	40.86	40.52	39.13	42.7	31.48	35.69	37.73	27.98	41.89	34.27	43.91	36.73	40.03	40.91	38.03	42.95	28.51	43.43	38.81	38.4	42.23	30.24	34.54	38.25	38.92	35.47	25.23	40.88	40.32	35.59	42.72	39.11	46.93	42.58	43.09	42.84	40.76	32.43	35.11	35.96	41.3	46.95
40.19	38.39	43.33	38.66	35.3	33.49	32.53	38.92	40.3	37.63	38.08	42.51	39.9	44.92	31.31	41.31	24.41	41.29	35.26	31.09	41.3	38.54	43.81	42.79	42.95	37.13	31.26	37.74	36.7	42.59	34.55	40.1	36.22	40.84	37.53	28.89	42.44	42.31	30.84	43.48	36.7	39.06	32.94	43.63	40.89	46.5	46.54	41.75	31.99	24.31
27.49	42.82	39.17	42.46	42.64	39.72	39.71	35.11	35.92	36.79	41.47	41.1	43.48	32.7	43.47	38.93	38.11	45.04	39.49	42.12	24.22	41.06	40.02	38.69	36.81	45.3	33.43	43.19	37.17	38.53	38.06	33.68	46.03	32.52	37.44	44.74	37.86	39.76	47.77	39.1	29	40.43	44.18	41.3	30.44	36.78	38.61	46.76	45.37	42.53
43.85	33.48	38.44	44.16	36.79	37.16	38.93	41.31	42.85	38.71	39.18	41.76	28.67	46	33.95	44.92	40.09	36.93	42.65	31.42	40.89	36.08	41.73	26.5	41.72	39.27	43.72	27.78	39.03	37.44	44.98	44.15	31.44	33.86	40.29	40.06	44.7	42.77	26.97	42.22	39.93	41.16	40.35	39.35	42.22	44.44	33.33	33.52	33.63	34.74
35.72	32.86	38.49	36.48	44.18	34.42	36.51	38.38	33.06	44.53	35.36	41.52	43.53	35.23	46.08	25.71	37.08	42.44	33.81	39.86	31.93	43.6	33.13	43.43	34.99	43.83	28.12	43.76	28.99	43.72	38.7	32.4	40.73	24.84	43.63	42.23	43.38	40.92	43.33	31.92	43.05	39.91	45.62	35.25	33.53	32.03	43.7	44.01	40.4	43.36
41.41	33.09	30.65	44.52	36.58	45.12	37.43	35.06	39.46	40.61	44.43	38.91	34.27	43.22	31.83	43.46	38.38	39.47	44.84	33.92	34.74	38.85	37.07	38.38	40.87	39.95	42.82	32.18	45.38	32.12	42.85	42.19	33.25	34.97	41.3	39.18	45.79	38.33	36.7	41.37	39.34	36.38	17.01	38.92	44.24	37.13	38.23	37.56	25.77	39.88
34.18	43.41	38.9	32.57	45.44	29.23	44.33	40.86	37.03	42.1	29.99	41.01	44.86	40.96	40.2	40.12	39.2	42.13	32.66	44.08	24.75	44.04	37.97	41.12	36.01	42.83	37.07	43.52	31.69	46.62	38.55	40.27	26.98	39.27	31.7	31.88	37.27	38.92	44.16	41.7	40.53	40.97	42.45	38.74	36.89	39.12	43.87	30.33	40.07	40.62
39.08	41.45	34.98	36	35.83	38.05	28.44	41.79	38.28	36	40.12	36.6	31.98	38.35	39.88	38.61	40.3	40.42	42.92	37.95	36.42	35.34	41.69	39.98	42.29	29.6	43.1	35.01	45.48	35.97	41.88	37.46	23.62	46.86	36.74	34.85	41.68	35.82	33.45	43.7	41.48	39.7	34.87	37.88	40.67	41.22	41.56	34.32	35.51	37.95
31.02	40.97	37.69	33.94	40.64	32.42	39.22	36.11	40.14	39.67	30.22	35.39	45.66	27.12	43.18	41.13	43.81	32.07	38.01	39.42	32.68	42.36	28.15	40.04	27.59	43.07	38.76	46.13	36.01	37.15	41.16	33.7	46.65	37.11	41.35	36.66	42.53	40.6	45.92	29.82	37.82	42.55	39.59	41.68	41.24	33.89	29.75	34.41	43.16	44.94
37.32	34.98	41.85	38.64	39.53	37.19	40.51	41.6	37.28	30.4	43.31	43.12	42.75	45.53	33.2	42.27	36.09	32.34	35.61	40.96	38.48	43.12	40.81	38.11	39.68	41.01	38.56	41.38	39.13	39.84	40.71	35.84	32.07	41.99	45.26	26.65	42.79	32.93	43.59	38.45	40.71	42.22	34.63	33.42	38.03	44.28	44.04	41.44	39.87	35.85
40.57	40.5	32.65	45.26	39.62	36.44	39.52	34.96	36.35	38.11	35.43	42.7	35.65	40.5	47.54	36.69	43.91	28.86	39.23	35.83	36.59	37.87	41.51	30.53	43.83	34.13	39.94	42.59	42.19	40.31	48.09	34.76	39.88	40.39	27.39	40.1	38.02	28.29	40.67	43.3	34.85	37.84	37.03	43.61	38.04	39.36	38.35	33.06	38.09	43.31
37.22	35.06	38.47	34.36	43.86	39.24	33.31	37.72	28.37	39.07	41.15	31.5	43.01	37.26	42.76	42.52	40.42	41.81	24.07	42.78	28.56	40.96	34.98	43.57	20.71	39.12	39.28	44.87	30.37	45.67	39.75	42.53	41.65	25.01	47.17	41.52	34.7	39.88	44.95	17.81	39.29	35.88	44.23	39.38	39.29	38.53	41.25	42.18	43.98	42.69
43.87	38.06	42.87	41.13	24.24	43.36	33.99	43.31	40.79	33.5	38.93	40.86	39.77	41.25	29.71	43.74	36.84	40.86	39.25	40.27	40.9	31.26	38.34	33.55	40.95	36.55	43.13	36.17	43.92	42.27	37.6	44.67	32.15	34.61	43.25	31.35	39.64	41.58	28.75	40.43	45.19	43.91	30.18	32.96	40.27	43.75	39.73	40.82	40.25	37.66
37.87	39.49	40.75	33.27	32.18	35.64	40.55	35.74	28.78	43.08	25.03	43.21	25.72	38.85	41.67	39.68	40.34	29.06	39.4	29.68	43.09	35.94	43.1	39.21	42.61	33.43	45.71	44.69	40.53	29.99	41.54	34.85	39.75	42.97	28.28	46.06	39.85	36.16	37.97	45.56	43.76	34.66	43.59	39.99	44.14	35.83	39.41	38.8	36.53	28.5
34.38	37.13	42.7	20.84	39.47	36.94	41.26	40.5	36.46	43.1	40.27	41.58	40.49	39.41	45.77	34.86	34.7	42.76	38.79	31.13	37.16	40.53	34.29	41.79	36.8	45.76	40.8	41.88	31.44	44.36	36.29	34.72	42.7	35.28	29.45	44.31	29.51	43.47	35.02	43.22	22.76	38.2	41.12	34.95	41.42	26.49	37.37	46.4	48.37	41.7
32.96	40.32	31.91	38.24	41.55	36.56	36.14	39.56	36.18	30.67	40.59	35.73	43.78	34.21	41.07	37.82	22.79	40.25	39.67	41.25	35.51	40.38	37.7	38.43	34.57	40.73	40.1	39.88	39.48	43.18	37.94	38.22	38.44	32.34	45.31	38.87	37.69	42.84	37.89	35.64	39.47	37.56	44.88	35.5	37.21	37.1	45.68	44.08	36.55	35.59
37.94	34.75	42.15	31.89	37.67	41.83	38.25	39.42	33.54	30.06	44.39	38.69	33.61	41.88	38.82	35.91	32.74	39.92	40.94	38.45	38.15	35.32	33.67	33.83	45.36	36.53	41.28	27.53	39.75	42.28	42.04	41.6	41.3	28.94	43.14	38.41	44.6	39.43	9.903	34.18	42.01	39.87	33.53	35.16	43.87	40.79	43.02	44.69	43.43	37.75
34.92	44.28	32.88	46.6	24.93	39.07	42.11	33.37	40.61	38.6	39.55	40.19	32.11	36.44	30	23.92	45.65	38.5	44.89	29.81	42.31	40.39	41.68	46.4	27.3	37.83	42.04	32.28	41.46	42.38	41.09	32.93	34.85	37.24	17.23	36.54	42.3	32.95	40.15	36.49	43.23	34.13	34.8	42.04	38.05	36.57	39.18	32.37	38.5	44.29
41.04	46.72	34.16	46.04	44.42	37.78	42.94	31.22	38.86	32	29.25	41.73	33.79	31.91	39.18	29.05	45.56	32.62	43.4	40.76	38.65	39	40.01	37.14	35.61	39.65	41.94	32.77	43.99	39.76	38.99	38.94	40.15	38.98	35.47	42.42	43.11	38.72	42.46	44.65	40	37.71	37.35	46.29	42.23	40.68	36.54	41.67	39.42	41.45
36.08	41.27	31.28	44.21	44.26	31.67	33.89	34.55	34.15	38.05	33.07	28.22	37.51	32.96	37.04	37.09	41.88	39.58	36.59	40.37	31.57	48.47	33.91	46.47	39.21	40.34	36	40.85	42.41	42.79	32.08	42.2	37.12	35.39	36.95	41.51	29.58	29.89	41.11	38.72	27.81	43.72	46.12	40.39	39.42	40.26	34.67	42.6	43.84	46.21
26.12	36.61	43.2	40.79	42.87	38.09	38.98	35.17	12.63	39.21	36.96	33.66	36.41	21.53	39.25	37.39	38.29	43.51	39.73	23.7	46.46	40.56	37.1	45.85	26.2	44.17	36.68	44.45	33.29	40.66	39.36	33.92	40.55	39.91	28.1	43.55	32.8	44.83	40.47	28.83	34.21	44.42	34.26	34.2	40.34	43.04	41.89	38.39	40.76	45.73
37.65	39.68	39.51	38.3	45.39	39.62	32.75	32.12	31.27	40.24	44.17	20.88	36.01	36.81	34.52	40.94	41.26	42.16	21.78	47.83	36.5	42.79	39.89	44.8	38.91	45.35	21.28	41.09	40.25	38.86	31.77	39.29	38.54	37.76	44.17	35.76	35.82	39.58	41.15	34.96	33.24	40.53	41.52	26.12	29.56	41.8	42.93	33.49	43.5	44.17
35.41	31.69	43.94	37.84	44.99	44.1	37.46	39.78	28.96	38.08	37.16	31.19	34.76	33.67	34.16	43.34	38.1	41.88	42.38	38.84	35.65	37.82	43.1	42.99	33.21	43.52	33.73	44.96	34.95	41.43	34.15	38.27	36.79	42.66	41.18	19.63	18.12	44.96	42.31	34.02	44.55	43.05	27.35	27.81	38.79	47.41	41.85	41.31	43.74	37.48
34.92	41.11	44.44	32.89	43.27	38.9	34.46	36.8	31.38	38.29	45.11	35.03	32.15	41.41	33.99	41.83	42.42	45.46	34.94	42.03	30.95	36.69	42.05	42.37	42.96	38.48	29.87	34.4	38.95	36.72	35.66	42.52	33.81	35.52	43.37	34.25	42.3	42	39.56	38.03	32.25	43.63	36.76	38.64	43.77	47.74	46.18	38.23	41.41	45.03
37.6	37.08	38.83	40.66	42.45	41.36	44.33	34.41	39.49	35.74	37.71	39.36	38.43	40.06	33.88	40.31	46.83	36.43	36.86	39.78	38.2	36.59	45.44	39.81	40.62	38.73	42.4	36.5	36.33	43.02	35.37	40.34	32.44	40.38	41.43	39.69	34.18	44.36	40.89	44.38	42.1	41.78	37.1	40.45	45.65	43.09	42.18	32.67	42.26	46.93
36.38	39.52	43.61	37.32	35.25	36.38	34.85	39.08	37.85	37.38	38.32	31.51	38.98	39.26	25.38	39.47	38.11	38.99	33.95	37.76	30.77	35.64	38.97	33.03	44.28	36.46	40.85	37.04	38.33	33.77	35.35	37.28	20.37	36.06	40.28	31.95	39.3	43.16	36.53	37.35	39.06	43.37	36.36	35.48	43.03	47.45	47.07	40.16	43.97	42.59
35.34	37.34	42.34	35.76	31.3	34.99	42.22	39.13	43.04	35.93	37.41	38.02	43.36	33.96	44.38	43.04	38.94	37	40.96	41.46	24.18	37.22	43.7	38.04	45.62	39.21	38.47	36.98	35.87	34.94	37.54	44.78	38.06	40.93	42.94	37.69	38.06	37.32	33.85	42.68	35.84	41.05	41.9	38.57	42.9	48.53	42.61	45.39	28.44	47.23
32.62	31.19	36.95	41.23	40.63	27.35	43.77	38.09	42.8	37.48	39.16	36.1	44.82	44.35	34.29	43.13	16.94	37.42	33.05	39.08	39.39	38.71	44.28	35.39	40.33	38.35	45.32	43.81	35.26	40.36	39.25	44.95	34.18	36.71	43.64	34.11	36.49	45.01	41.77	38.56	44.91	43.99	37.99	42.66	44.93	38.97	45.23	44.96	50.12	51.84
34.41	38.06	31.87	20.23	44.2	40.71	27.85	41.27	31.54	29.36	43.35	33.76	46.41	34.54	37.92	39.25	27.72	38.46	36.2	39.79	40.79	40.54	37.38	39.06	39.4	39.25	37.81	45.76	36.8	40.87	19.76	36.69	26.37	38.01	41.02	41.56	36.43	38.8	42.22	24.61	43.59	44.97	40.25	40.19	47.8	49.7	45.14	35.63	53.65	69.87
23.48	37.27	35.34	38.59	44.36	42.29	36.64	27.78	25.84	38.95	44.57	41	35.57	32.99	40.11	41.52	36.81	42.91	36.38	37.03	31.82	39.18	33.41	36.96	39.72	38.23	28.47	40.32	32.28	41.74	31.59	26.53	47.65	37.09	40.79	45.5	40.8	46.43	42.31	39.91	41.37	45.64	44.44	44.09	40.27	48.82	50.26	55.49	70.34	53.69
34.93	35.27	39.55	40.23	38.91	41.12	42.06	37	27.84	43.41	45.61	38.2	40.28	34.48	44.24	38.18	40.47	41.44	37.76	40.8	22.44	41.06	36.36	41.45	34.98	40.7	35.93	38.31	34.94	38.5	31.97	30.83	46.05	34.64	40.7	41.6	36.96	36.87	38.4	34.91	39.84	38.82	29.1	25.57	43.44	39.86	51.14	69.59	49.86	40.26
36.45	46.36	39.51	37.19	38.18	33.13	40.4	39.9	33.23	44.2	40.38	42.94	36.61	37.06	43.16	33.59	40.83	37.06	25.81	38.69	39.29	41.3	38.96	39.13	36.6	37.47	37.76	22.52	37.88	38.81	38.78	34.94	42.49	38.73	36.15	45.72	36.79	25.55	37.73	39.67	35.15	46.01	48.15	47.39	38.85	30.07	69.45	55.04	53.24	39.31
35.61	43.87	36.95	37.57	35.74	37.1	30.33	42.49	46.59	33.9	29.67	35.94	30.84	36.97	40.53	36.82	39.8	25.05	37.32	39.38	38.46	41.17	34.38	39.05	36.94	41.11	40.22	35.54	37.79	39.23	42.23	39.21	33.45	21.01	35.68	43.57	39.99	33.39	44.94	37.51	44.71	38.19	47.74	50.68	56.58	73.83	53.58	54.21	46.9	41.26
40.12	38.42	34.79	41.23	35.7	42.3	37.25	46.07	32.57	34.7	40.36	38.8	38.07	36.35	34.96	42.36	29.95	40.34	43.14	27.85	30.86	41.15	37.99	35.65	39.45	39.14	41.48	34.7	35.87	31.98	30.21	39.9	37.45	26.24	43.58	34.23	44.29	47.93	43.8	43.33	41.19	45.61	51.03	55.23	65.01	49.48	46.94	44.66	40.06	45.18
40.24	29.85	28.34	41.84	36.84	43.76	42.21	33.76	38.67	37.78	39.25	35.38	31.18	26.74	32.86	34.36	41.27	44.74	40.19	34.67	36.67	19.64	40.16	38.28	40.51	31.93	37.65	37.77	40.85	31.46	36.62	35.67	34.88	41.87	37.19	29.92	41.19	45.34	46.52	45.46	45.92	44.82	47.1	72.2	53.56	50.66	39.32	47.04	38.96	43.32
31.89	40.48	38.97	26.68	37.79	43.33	38.16	28.15	31.44	40.59	39.91	37.42	40.38	42.42	41.22	38.36	35.71	41.32	29.29	39.45	37.01	40.55	36.56	40.11	36.22	42.56	32.41	42.87	35.82	37.71	29.03	32.21	32.9	40.96	42.86	40.93	42.34	42.29	45.99	45.87	53.04	49.65	67.53	54.78	47.3	47.37	49.43	45.17	44.44	48.65
11.43	38.99	40.27	41.69	33.49	35.9	31.51	35.59	27.5	37.69	21.12	42.92	43.8	33.3	38	35.6	35.92	26.11	41.15	40.32	35.78	38.49	30.05	38.22	37.39	43.31	34.92	45.51	37.51	34.85	39.17	39.07	28.97	33.63	47.33	43.12	28.24	41.28	48.57	49.32	50.9	68.89	55.18	47.94	48.63	43.89	41.8	45.42	40.73	43.89
36.76	34.7	39.32	38.76	32.23	24.82	42.67	37.88	39.19	30.57	30.2	34.34	19.52	33.14	41.71	34.49	41.13	25.9	39.92	35.22	26.2	36.03	37.57	37.89	47.89	35.76	40.79	39.82	34.29	38	42.14	39.04	30.39	43.31	38.5	36.65	32.63	34.85	48.22	43.26	72.88	46.63	51.54	42.93	51.39	35.63	45.44	39.79	32.66	46.71
40.59	35.73	38.95	39.24	31.01	39.91	26.29	39.61	39.1	30.62	40.94	44.55	40.46	41.84	27.15	37.83	41.23	40.44	39.38	35.63	38.41	34.43	24.23	19.22	42.58	33.73	41.66	37.12	37.18	42.62	43.47	42.4	43.09	39.38	41.9	36.54	47.68	44.32	45.17	64.8	55.27	54.16	49.34	46.3	44.15	40.91	44.5	41.93	36.06	33.55
30.88	41.12	42.17	31.16	41.7	42.17	35.63	40.37	27.32	33.96	38.07	27.28	34.79	33.77	23.06	38.71	40.38	37.49	34.01	39.01	36.96	41.34	37.88	41.94	36.6	43.1	32.2	46.19	41.33	34.89	42.34	38.52	31.62	46.74	44.74	45.48	39.97	51.19	70.15	44.06	36.06	47.92	45.11	40.73	43.69	39.47	46.07	44.84	29.04	35.81
34.13	44.27	37.15	26.98	45.42	38.4	40.07	44.75	29.56	40.51	31.39	43.7	38.63	33.7	43.55	41.5	42.27	37.1	31.59	39.3	25.36	37.28	28.55	38.73	39.68	39.49	34.98	40.78	40.92	38.58	41.84	39.39	40.52	46.19	39.62	48.83	47.57	69.44	52.18	49.96	44.91	48.72	45.04	48.48	44.83	47.44	33.49	42.14	41.3	44.39
38.11	38.77	37.58	41.12	39.31	39.02	37.83	30.98	33.25	41.39	28.23	35.44	27.18	44.07	39	44.5	37.69	18.73	42.69	31.8	38.54	28.63	44.83	37.55	42.02	39.92	45.27	40.03	42.7	36.9	40.82	34.97	36.56	45.17	48.02	33.5	60.24	48.07	46.21	47.11	38.1	40	43.65	37.94	49.94	40.79	42.48	40.73	43.81	37.51
32.08	37.72	43.4	40.84	35.81	32.24	33.62	39.14	23.2	42.16	44.25	29.54	38.78	38.41	43.59	43.91	31.66	40.95	34.31	38.06	33.43	41.46	30.67	38.38	44.41	38.4	43.79	24.96	40.1	36.06	44.8	36.74	42.26	44.29	41.43	71.03	50.37	45.36	26.21	36.52	37.39	44.18	43.85	40.96	47.73	42.61	44.12	42.46	45.34	42.3
38.66	42.33	38.66	36.21	36.11	39.97	32.87	35.67	39	41.52	22.72	38.65	41.79	38.59	35.68	25.37	12.08	43.07	23.11	31.07	39.56	35.46	30.44	43.47	34.06	42.57	41.81	34.49	42.25	48.81	45.4	46.91	51.83	56.27	71.52	33.86	50.07	47.52	38.3	46.81	44.92	47.8	36.53	41.06	40.3	38.45	25.76	41.76	41.72	45.69
40.07	30.54	33.25	41.92	31.76	29.85	39.24	38.71	34.93	18.6	40.22	31.43	21.35	37.57	36.25	35.24	23.3	40.78	40.37	36.96	36.78	38.32	34.48	41.32	38.42	36.73	38.48	35.56	44.32	43.81	35.58	39.37	54.49	64.11	54.12	47.98	41.89	47.28	48.66	38.67	46.08	31.73	38.02	46.86	34.1	41.58	41.32	37.58	31.53	44.09
18.2	39.4	32.78	36.4	36.88	42.24	14.4	41.82	38.35	32.48	40.79	25.75	41.25	27.7	38.17	38.76	31.97	46.11	35.64	38.61	32.37	39.17	38.99	40.45	40.19	30.67	32.94	31.79	44.45	47.46	30.55	45.92	66.69	56.6	44.32	46.33	41.77	42.03	41.67	37.48	43.75	40.06	30.54	39.43	39.16	41.25	42.33	47	46.8	36.94
40.37	36.29	24.28	44.67	41.03	32.12	39.5	30.99	37.5	32.59	36.83	39.37	35.67	36.99	28.02	34.06	41.81	35.45	37.22	38.06	37.72	38.51	33.66	40.93	40.16	41	42.87	38.09	47.22	52.25	52.73	68.6	34.28	45.22	37.03	27.41	47.82	44.38	32.97	44.43	29.15	33.64	29.39	42.21	45.94	32.27	35.42	30.88	36.54	45.21
37.85	28.03	41.73	42.83	38.04	39.62	33.81	34.58	41.49	36.53	33.92	43.31	34.94	42.27	40.67	36.9	38.83	36.29	38.96	42.19	39.54	38.81	46.13	44.68	26.34	37.43	37.33	35.34	42.48	57.94	64.9	53.15	46.29	50.04	48.57	29.36	35	41.28	40.07	43.28	43.55	44.46	38.67	39.68	27.69	42.28	42.25	36.57	38.15	35.59
32.18	42.58	35.37	28.13	41.74	35.08	43.79	35.07	27.53	38.1	40.14	40.18	27.28	26.38	45.04	33.91	42.47	18.91	41.24	32.8	24.67	42.56	38.05	33.19	45.13	40.7	44.56	52.81	52.34	66.53	53.94	51.16	47.82	45.2	32.27	46.44	43.63	43.48	40.98	38.33	26.38	39.81	42.56	45.34	36.18	40.76	39.68	39.77	42.75	45.86
39.28	40.68	39.07	31.08	37.4	40.03	39.35	40.13	43.34	30	45.88	40.46	38.43	42.45	28.54	21.44	36.91	31.42	39.75	32.15	32.94	44.13	43.11	42.53	48.75	44.42	37.74	41.4	67.69	40.85	44.59	37.14	45.42	44.11	39.55	26.73	41.8	37.48	33.71	45.25	44.81	34.06	30.53	37.12	41.38	33.73	41.44	36.58	34.84	32.84
29.6	39.61	31.24	27.36	43.52	36.54	44.6	37.34	35.99	39.85	37.59	30.81	40.75	37.37	44.66	40.12	23.55	33.58	40.37	36.93	43.52	35.45	45.8	47.49	45.81	48.49	49.36	61.93	52.21	37.98	51.5	35.71	36.33	44.68	44.73	43.96	29.14	38.15	45.09	42.28	33.37	42.87	33.4	39.29	38.66	39.14	38.13	35.49	43.04	45.28
33.89	36.46	38.56	31.36	34.97	39.48	26.01	20.01	37.95	30.49	42.23	32.31	43.2	45.03	38.25	35.65	30.1	39.72	32.71	42.14	38.96	43.66	43.91	46.9	35.94	54.67	61.58	57.19	48.85	49.58	42.09	36.93	41.49	42.7	41.98	30.4	47.14	38.01	37.46	43.77	36.2	32.23	27.08	42.19	37.17	42.1	13.02	43.25	37.84	40.43
28.61	42.25	37.96	33.64	37.75	30.85	37.92	39.8	36.73	37.64	34.18	41.31	36.04	31.46	35.45	42.37	42.34	43.3	35.42	29	41.26	34.09	39.95	33.67	54.72	66.76	52.6	46.71	45.52	48.86	36.94	46.14	43.61	33.91	44.26	41.83	41.61	28.05	42.62	35.22	35.44	42.55	36.04	44.01	39.67	36.39	36.77	42.41	44.06	43.74
37.34	38.79	36.53	45.66	37.42	34.89	40.04	36.37	35.3	37.54	40.07	23.91	32.09	34.24	41.49	40.67	37.75	30.29	33.39	37.25	45.32	43.11	16.76	52.77	67.45	50.79	51.54	37.57	43.9	41.72	35.28	45.37	44.71	44.3	41.74	46.55	27.42	36.89	39.11	42	48.03	40.57	40.23	44.09	40.45	38.19	30.31	36.62	37.96	40.21
34.9	35.75	37.21	40.51	40.26	36.41	40.41	35.55	36.28	37.65	27.27	32.7	45.92	31.79	39.84	41.89	36.98	39.17	41.28	44.41	46.56	44.1	50.67	63.6	56.16	45.88	42.66	48.08	26.88	41.45	38.5	42.1	40.98	35.04	44.34	37.48	34.73	42.96	37.34	28.38	41.89	41.57	40.91	34.32	33.5	32.32	39.8	40.6	37.79	35.99
23.84	36.43	34.62	46.29	35.86	42.07	29.92	36.86	34.44	29.5	43.01	36.47	36.94	38.71	37.05	37.21	26.42	33.37	42.59	48.27	44.26	50.35	58.49	53.24	43.69	35.11	45.83	36.63	41.86	40.15	45.76	40.32	43.95	36.89	19.51	41.41	38.29	33.94	32.63	30.87	40.26	28.14	40.51	45.36	35.58	42.8	37.35	42.78	39.88	36.68
33.95	31.87	27.63	30.93	41.73	41.77	37.52	41.03	35.8	37.52	29.37	19.87	47.49	37.58	37.2	44.31	34.81	47.72	43.39	48.86	50.74	65.49	51.38	41.45	49.63	44.12	33.86	41.64	44.41	37.72	27.3	43.34	39.28	38.44	43.17	39.96	37.2	44.76	35.4	37.67	40.36	40.95	37.8	29.11	42.82	35.72	41.76	39.21	32.98	38.61
45.65	37.23	37.88	39.04	43.36	43.81	38.91	20.89	38.94	40.78	35.22	40.42	28.85	33.97	42.5	38.76	46.79	39.97	36.76	50.42	66.82	55.41	45.99	45.02	37.99	41.76	42.19	37.44	39.79	27.45	41.97	40.11	26.53	23.24	36.29	40.44	39.94	39.54	41.52	40.61	37.57	38.18	32.43	40.67	38.14	40.45	43.81	42.47	19.78	38.5
38.17	42.87	43.17	37.37	40.14	30.31	38.74	38.32	34.3	34.25	38.02	34.8	30.9	31.01	40.48	42.89	47.11	50.5	49.33	62.79	51.22	51.01	44.79	46.46	44.48	49.22	34.23	39.54	33.71	44.39	43.26	41.13	38.12	37.06	29.47	35.74	34.59	44.94	38.1	37.6	39.95	38.57	42.89	34	35.49	35.62	29.77	41.38	42.38	43.72
33.37	35.42	39.05	34.97	39.49	37.13	33.2	41.71	36.85	45.32	36.84	26.12	35.38	42.64	32.35	36.56	48.1	52.97	57.79	53.33	41.51	50.05	49.43	42.86	22.61	43.6	43.77	29.02	41.57	41.75	35.8	35.81	26.04	36.19	34.35	28.26	43.5	38.54	28.2	38.82	42.81	38.75	23.91	39.79	39.54	32.61	37.88	26.19	28.32	31.64
43.75	41.8	37.91	43.58	42.67	36.62	32.53	43.95	36.47	44.29	41.03	41.59	43.44	43.14	40.75	46.7	55.89	62.26	53.2	48.91	36.91	47.16	41.23	38.65	23.8	46.29	21.13	35.81	32.92	35.33	34.95	42.31	40.63	38.1	41.4	38.06	32.04	30.49	36.07	33.22	36.19	41.36	42.58	41.86	38.26	31.84	35.47	43.22	36.23	35.96
37.98	43.72	37.56	40.81	41.47	40.49	39.98	30.34	40.15	35.51	33.76	41.19	28.58	49.27	46.05	48.4	62.9	50.05	50.32	44.9	39.91	41.15	39.51	30.57	43.46	40.33	37.88	17.39	27.5	43.81	14.35	37.4	40.88	41.63	35.45	32.99	29.28	43.47	40.44	32.58	35.84	36.03	31.76	33.26	40.08	44.24	45.68	30.97	35.67	35.38
40.43	36.82	24.18	40.01	44.5	42.41	35.86	40.1	40.35	38.39	43.13	36.61	39.98	44.74	44.91	61.14	46.92	34.76	38.13	44.01	34.39	42.09	35.19	41.97	41.39	33.04	40.24	34.26	41.36	37.49	38.32	30.96	42.3	30.53	36.62	33.54	42.8	41.34	39.36	22.69	31.75	32.15	35.32	35.37	40.38	38.54	29.84	34.46	39.41	35.17
39.73	35.66	39.83	35.19	35.77	38.62	47.87	32.57	38.39	38.9	31.6	23.6	45.73	51.58	56.73	54.67	50.78	39.96	45.21	42.81	38.3	45.05	41.48	33.86	34.12	39.35	39.07	38.04	31.14	42.24	29.02	42.79	42.35	34.17	36.18	35.68	28.47	43.01	39.79	23.43	42.27	42.41	37.21	27.82	32.55	41.78	41.47	38.74	40.8	38.4
40.28	31.85	34.58	45.54	29.29	35.75	42.1	39.08	40.95	42	47.07	31.69	53.27	58.32	52.24	47.02	40	18.62	41.37	31.07	41.69	43.21	31.88	36.34	40.32	11.82	33.2	31.32	40.57	27.92	45.05	41.13	25.65	30.48	37.92	34.58	43.66	28.34	35.09	41.11	31.36	33.72	36.64	39.09	38.56	30.22	38.11	34.98	23.05	38.22
38.34	35.01	34.01	37.32	41.86	33.99	13.61	44.11	41.52	22.85	47.08	51.43	60.03	49.39	48.34	41.19	42.17	35.15	38.99	35.78	40.96	46.2	37.4	27.47	34.87	44.52	36.68	45.4	32.73	39.6	33.42	39.85	39.39	34.31	40.56	40.3	38.68	37.12	40.77	34.98	16.59	32.97	39.59	37.55	37.96	27.98	41.95	38.85	40.76	43.1
33.97	38.86	46.34	34.8	36.85	21.72	43.02	41.86	44.42	29.71	54.02	57.64	51.12	48.16	38.93	37.41	45.15	46.66	45.67	36.06	29.16	37.85	37.06	32.52	39.55	35.22	30.54	35.32	28.49	29.7	34.93	41.42	36.92	32.99	37.49	24.74	36.35	39.82	30.15	42.22	44.43	43.79	37.11	38.72	36.16	39.9	33.31	30.13	33.17	22.78
35.53	40.07	37.29	44.04	47	37.46	44.72	42.33	43.55	51.7	55.45	51.71	42.87	45.78	31.17	40.09	37.34	40.35	39.44	39.24	32	38.48	37.02	33.51	37.22	35.33	32.27	37.16	32.43	34.38	30.63	31.37	41.05	40.15	33.25	42.2	30.26	33.47	32.02	40.58	39.21	34.41	37.15	32.9	34.56	19.43	34.82	44.82	42.51	38.37
39.77	46.44	40.78	31.2	44.22	36.96	34.57	48.21	55.33	56.65	55.39	47.03	47.98	36.57	42.75	43.83	41.07	22.6	43.17	35.7	40.46	31.84	39.26	24.04	39.18	33.78	40.24	39.34	26.73	28.56	28.9	32.4	38.49	36.22	41.57	28.62	33.46	34.82	42.94	25.32	34.71	38.24	32.33	38.03	32.7	38.89	37.31	32.92	33.63	23.26
49.52	45.71	44.05	42.91	37.67	46.56	46.18	53.98	56.45	56.21	39.62	45.71	41.76	40.84	40.9	42.27	43.78	42	44.3	27.58	27.58	42.93	38.73	40.02	38.91	32.08	42.93	33.55	28.17	23.25	32.79	38.67	34.71	39.8	33.49	37.13	39.37	33.87	32.88	27.46	30.15	35.22	32.9	14.28	41.56	41.49	31.67	38.34	37.88	27.42
50.06	48.86	45.51	37.86	44.08	47.88	51.54	55.5	52.55	43.26	42.39	34.61	42.35	39.31	37.76	44.78	37.84	39.26	39.64	43.74	29.33	37.21	32.13	42.19	27.84	40.99	35.94	37.04	41.21	34.51	37.66	14.32	36.67	36.35	22.55	40.61	34.48	38.88	33.09	37.93	40.29	36.12	38.62	34.11	38.6	34.46	27.48	39.84	37.19	39.62
29.7	42.82	46.43	25.11	36.57	48.11	54.65	49.11	47.75	40.75	42.83	38.7	42.47	40.6	44.67	36.95	35.26	36.79	32.2	34.51	40.77	42.04	30.58	37.31	42.31	39.11	36.77	40.58	35.03	31.8	31.24	33.87	32.7	33.18	40.36	36.17	42.94	36.62	27.41	25.8	39.78	40.71	41.11	33.52	39.03	28.94	39.77	42.01	39.29	35.16
42.81	39.99	45.02	50.81	40.92	53.34	50.21	51.61	28.61	41.45	25.61	43.44	40.27	46.1	37.74	43.63	43.16	26.15	41.24	30.7	37.2	41.8	40.13	31.09	33.68	33.96	41.96	41.46	35.27	35.26	28.73	40.45	29.51	38	42.26	40.31	35.65	17.96	38.21	36.63	31.47	34.95	37.57	42.26	42.28	33.49	33.36	28.08	36.21	41.3
50.13	47.18	34.22	46.42	55.66	49.13	53.41	36.36	41.67	43.35	39.62	42.63	34.29	43.38	39.67	34.76	38.64	32.9	39.15	36.76	42.33	39.93	40.92	41.61	28.53	39.27	20.3	39.83	30.22	40.65	36.1	31.92	29.38	28.93	25.85	30.81	33.27	37.35	34.67	32.36	30.91	36.89	24.41	26.21	31.3	36.41	33.04	31.19	33.99	43.64
56.01	42.85	40.25	48.57	41.74	51.31	49.39	41.64	45.23	40.36	42.94	39.53	40.58	35.04	28.42	39.33	41.89	33.42	38.36	34.13	38.37	33.29	42.26	33.39	38.8	23.15	30.42	35.84	37.88	26.44	39.31	36.34	29.88	30.16	35.1	39.33	38.03	39.42	26.94	34.51	38.15	38.56	29.36	37.97	31.24	39.56	34.84	35.1	36.76	35.84
51.42	57.66	48.19	40.36	46.88	52.89	41.66	46.99	44.07	41.55	41.54	43.71	39.69	37.45	38.19	37.21	41.48	40.5	37.66	39.24	33.08	40.38	38.06	39.37	27.48	31.09	23.76	33.97	32.36	38.45	40.3	22.82	31.16	38.19	34.91	37.21	29.53	34.44	36.37	38.73	33.86	37.02	43.61	38.29	19.18	32.6	20.05	35.4	31.07	31.71
54.85	57.89	55.89	41.67	49.94	40.97	46.29	39.89	46.7	39.64	37.93	30.53	40.58	42.01	38.28	38.14	27.89	28.22	33.94	43.62	26.58	36.61	30.12	39.1	37.68	26.79	34.87	27.51	25.84	31.09	39.81	33.84	30.03	12.87	26.54	38.95	38.13	38.46	30.65	33.25	22.56	37.85	39.12	24.82	36.61	34.32	41.78	36.12	32.38	31.88
81.2	58.96	61.46	59.81	43.74	52.19	41.53	50.21	49.79	48	29.89	41.75	36.92	47.33	24.74	41.2	34.91	37.73	33.76	28.23	43.05	33.93	38.3	35.86	32.17	32.46	31.79	33.08	32.82	35.37	38.82	37.94	31.74	31.31	34.75	19.8	35.79	25.08	30.71	38.89	28.15	32.63	33.31	36.62	32.94	34.39	37.08	35.91	29.94	35.55
54.97	81.48	57.79	56.92	57.26	39.16	35.04	48.82	39.21	41.59	47.74	35.7	44.27	31.34	43.45	36.31	44.82	28.47	32.65	41.16	36.98	41.1	33.85	41.35	27.77	39.4	37.14	26.01	28.19	31.73	35.37	31.37	38.48	36.25	27.45	37.77	29.11	36.25	30.56	29.25	31.44	37.44	41.48	31.16	33.9	27.47	36.19	37.27	34.31	37.14
51.87	50.67	81.9	52.78	57.8	58.82	49.88	43	44.62	44.58	48.9	41.15	44.4	42.02	43.08	39.8	33.26	29.78	29.18	32.7	37.46	42.99	34.87	37.6	39.06	37.45	38.22	31.7	35.05	40.38	32.42	38.56	32.33	37.6	35.71	37.34	37.66	21.07	30.95	15.21	30.84	38.25	23.56	30.8	35.51	33.34	40.56	33.63	25.97	34.21
55.95	55.12	58.17	82.31	47.6	45.52	55.88	48.09	49.59	44.66	44.52	48.48	40.94	43.79	34.45	37.51	39.66	23	42.81	40.7	39.68	33.09	42.46	36.29	32.75	30.59	26.39	39.77	38.07	30.79	37.39	25.62	32.53	39.31	28.61	38.73	35.31	33.44	25.97	35.4	38.38	32.16	39.98	36.52	31.73	34.52	32.89	14.12	29.78	33.81
48.45	55.09	58.97	57.85	82.81	50.52	60.48	57.51	41.53	43.6	45.98	41.95	48.69	21.62	45.43	42.28	32.69	43.28	37.94	46.39	33.43	33.96	28.27	39.73	16.19	37.07	32.9	33.94	35.2	18.73	36.58	34.1	30.86	27.39	36.47	36.79	28.14	40.85	34.31	29.51	39.39	38.72	38.34	34.52	29.65	34.31	32.44	25.15	35.6	39.19
36.3	41.53	56.53	50.74	51.61	83.28	49.54	57.22	58.12	51.6	48.18	39.75	47.76	45.81	42.2	42.84	28.23	32.62	32.18	44.8	38.41	32.69	38.85	38.58	34.89	32.97	30	35.38	30.82	28.72	32.28	41.34	27.99	31.35	37.88	35.88	36.21	38.73	28.19	34.79	37.75	27.82	30.83	32.49	38.49	40.55	27.31	27.89	32.19	31.38
14.97	35.51	48.28	58.32	51.29	55.27	83.76	54.76	54.92	55.32	55.46	49.91	39.97	40.61	46.26	47.61	40.54	34.2	31.02	34.43	39.1	36.96	39	31.09	36.08	35.73	42.67	33.18	31.99	29.92	37.71	40.34	33.28	37.09	38.39	40.49	29.24	22.48	31.98	35.66	5.52	27.97	39.1	28.22	39.2	39.77	32.74	37.38	34.31	33.9
50.82	40.4	47.18	50.02	58.77	57.99	56.73	84.19	57.66	52.33	57.6	38.02	39.48	32.1	40.99	48.12	46.92	36.1	43.82	41.41	25.37	46.95	20.62	44.01	39.1	35.06	34.08	37.84	30.61	38.76	28.52	30.31	33.58	32.53	33.76	27.57	34.62	30.11	40.65	35.36	31.02	38.49	33.29	34.13	32.44	38.82	40.34	39.97	37.86	35.99
47.2	45.05	40.32	52.34	50.86	59.61	61.63	57.58	84.52	57.55	43.85	51.07	49.01	47.18	43.55	43.79	42.57	48.08	43.67	34.23	45.06	36.14	35.73	35.86	43.82	21.1	38.85	37.47	40.1	38.48	17.33	34.13	22.75	40.39	37.7	36.61	35.08	35.96	28.18	37.55	33.85	30.71	36.55	33.65	37.71	41.06	42.73	30.46	34.31	38.5
36.18	47.36	23.44	41.5	49.43	49.48	55	56.43	57.86	84.98	53.66	54.68	53.82	41.86	46.36	49.32	48.26	46.56	49.06	32.45	17.71	41.02	30.47	48.74	30.73	38.84	33.83	39.78	34.8	35.41	39.56	29.86	32.68	32.92	38.42	39.13	39.09	32.08	29.86	38.38	25.9	35.7	37.92	34.81	26.31	34.4	35.21	33.97	36.31	40.76
36	45.23	47	49.34	39.05	50.15	48.29	59.44	44.5	53.33	85.36	32.93	57.95	55.21	52.08	45.18	43.57	46.41	40.81	44.58	42.04	41.53	33.98	38.55	43.88	43.17	26.68	32.77	24.35	33.32	35.3	33.81	36.8	37.14	32.37	42.09	41.87	36.64	32.41	31.7	38.34	37.59	32	31	36.99	33.15	29.92	39.87	41.69	33.55
36.68	45.55	41.82	48.05	41.21	42.96	44.43	55.01	58.99	55.35	40.9	85.69	49.48	57.32	57.47	49.48	46.89	38.94	43.09	38.76	44.34	45.69	44.38	32.82	31.79	43.52	32.22	34.38	34.07	35.15	42.86	39.06	32.38	34.69	32.24	38.15	31.11	30.11	34.03	41.48	26.86	30.06	40.59	39.98	36.98	40.48	34.96	29.83	33.03	37.39
40.43	37.91	42.17	40.06	48.35	42.97	42.13	41.19	48.9	49.36	59.52	52.68	85.97	52.25	59.43	50.79	47.91	45.42	39.17	36.92	43.93	48.27	44.52	37.25	28.95	47.22	41.35	44.51	27.46	23.22	36.96	23.99	29.89	32.08	30.93	40.49	37.06	34.28	33.07	31.22	37.51	34.19	36.48	31	30.28	32.07	32.79	38.06	28.25	32.33
41.2	31.23	43.55	31.18	44.82	46.83	50.53	31.11	46.02	44.82	51.34	60.23	53.22	86.28	56.29	56.92	55.85	49.66	28.49	32.5	42.23	40.92	44.78	31.05	37.66	32.82	45.67	32.06	38.35	37.94	20.15	33.62	38.75	41.04	37.67	30.15	39.35	31.61	32.15	43.83	36.84	27.8	33.32	26.16	31.12	39.51	37.63	31.41	32.29	33.27
39.78	38.51	40.21	34.84	43.33	42.97	44.26	33.57	43.12	43.05	45.11	55.99	60.34	55.26	86.72	59.17	53.66	53.96	52.95	48.54	44.81	42.9	41.76	46.11	42.6	29.12	40.77	45.21	34.55	40.8	23.12	34.76	17.89	36.48	35.47	40.51	30.37	14.48	37.38	33.56	40.07	35.18	35.52	34.01	31.86	28.51	34.92	35.43	34.47	35.43
38.68	39.44	27.12	43.12	44.39	31.66	46.15	45.05	45.97	45.48	46.94	43.48	54.73	60.03	59.3	86.94	56.22	55.22	54.21	53.96	41.63	30.95	43.67	41.71	51.2	36.08	40.57	40.12	37.45	43.35	24.52	36.71	23.03	27.73	44.37	34.52	36.64	35.82	28.04	31.59	34.19	41.31	32.4	32.88	36.45	35.39	37.38	36.7	33.18	27.83
39.34	41.49	36.47	37.49	35.12	42.82	33.13	47.24	41.31	28.86	36.26	49.93	47.88	58.13	60.09	55.15	87.23	56.81	42.72	56.2	45.57	30.08	42.1	37.22	39.19	47.59	38.37	35.44	38.4	36.08	40.74	29.12	37.75	27.38	32.4	35.7	38.39	35.9	26.9	39.23	38.54	28.74	42.01	38.89	34.59	15.2	29.3	38.25	27.35	33.52
43.7	35.82	42	16.84	26.28	42.25	42.1	38.37	50.31	48.75	48.83	41.94	45.73	51.66	52.37	60.7	53.17	87.47	59.99	52.35	49.9	48.44	40.36	35.17	42.72	41.75	41.12	39.26	41.7	40.48	34.42	43.12	44.56	35.93	34.21	37.6	34.62	44.96	31.59	34.62	32.49	32.96	34.49	30.21	37.51	30.32	38.34	36.58	41.02	33.17
31.39	39.05	30.74	47.34	39.47	35.7	28.22	40.34	43.77	48.22	46.61	38.3	46.49	46.44	54.68	53.21	55.6	57.45	87.69	59.6	57.13	26.12	49.61	44.97	40.16	45.7	47.77	43.8	47.51	39	18.17	39.23	32.54	39.12	25.91	35.47	37.47	30.6	38.56	37.56	23.97	31.8	31.98	37.86	40.32	36.77	35.67	31.2	34.34	43.67
37.34	32.53	32.3	41.54	27.21	44.02	42.01	32.66	31.89	37.14	50.2	43.64	43.53	31.59	50.32	50.72	56.48	51.93	57.03	88	53.74	57.27	49.69	53.33	44.47	43.46	45.28	48.08	39.42	40.77	24.92	28.74	41.32	32.38	43.77	29.78	31.85	36.08	40.54	31.17	39.21	41.6	33.41	36.08	34.49	42.48	38.08	37.03	24.84	34.96
45.82	41.22	38.36	42.27	40.71	36.54	42.78	45.68	42.1	39.09	38.73	45.85	43.74	43.68	41.59	41.99	49.36	51.75	56.46	51.43	88.28	54.26	60.49	53.85	40.86	40.9	35.24	43.85	47.12	43.33	43.07	41.59	38.87	42.99	37.88	35.38	32.55	30.94	20.92	38.66	38.77	38.13	34.65	34.16	38.58	38.71	33	36.64	31.33	34.36
33.72	36.87	39.28	33.78	37.64	35.58	37.37	32.28	39.72	37.01	44.09	46.88	50.39	44.01	45.04	36.32	38.43	48.44	47.61	57.67	52.91	88.4	58.55	60.13	49.13	55.06	37.55	44.13	47.32	49.89	37.54	39.4	30.4	26.46	38.86	40.14	29.44	29.51	33.23	25.73	36.36	37.47	39.59	27.44	28.24	33.94	38.91	36.19	36.62	36.11
22.84	28.1	40.4	32.17	41.39	32.31	43.98	19.62	43.81	36.18	40.24	24.02	44.07	49.75	38.85	46.75	43.8	31.95	42.89	50.11	58.95	59.56	88.76	58.19	57.76	44.7	55	38.75	44.6	31.37	39.38	49.13	41.01	34.27	35.68	42.48	39.52	43.19	38.48	34.17	33.54	34.32	35.24	33.31	35.93	34.13	28.93	35.66	30.35	32.58
33.4	39.41	42.38	40.14	45.41	36.6	26.53	29.66	37.38	43.17	40.78	42.21	36.65	43.89	48.7	35.43	32.72	41.46	46.48	51.45	54.39	58.09	58.31	89.07	50.5	59.23	43.51	49.25	41.51	44.46	34.13	41.29	49.51	36.38	25.49	40.88	26.74	41.29	41.78	25.16	30.65	39.34	41.99	35.04	25.16	28.16	29.5	34.95	39.02	42.47
35.23	29.69	36.05	31.94	33.55	41.71	29.7	42.13	38.45	38.48	42.61	44.35	37.8	37.01	34.14	51.05	49.41	42.89	31.92	46.66	32.08	49.02	57.38	51.46	89.2	49.28	58.92	51.42	50.85	32.14	44.8	43.78	37.23	50.46	33.45	36.04	38.61	37.72	35.73	46.4	35.1	33.22	26.7	37.1	40.45	37.27	35.49	28.69	32.84	35.6
31.81	44.17	33.33	31.76	38.13	25.98	41.15	43.19	38.48	40.56	42.34	36.08	43.68	39.41	35.09	36.38	46.43	45.5	41.82	42.97	32.14	54.34	50.48	59.75	45.42	89.39	54.5	56.42	40.02	44.51	29.99	47.15	38.22	44.89	39.75	43.5	38.33	38.58	41.76	33.63	35.74	17.96	36.95	7.552	36.51	21.74	36.09	19.47	31	38.3
33.5	32.73	33.34	38.37	38.76	43.7	35.04	40.17	30.76	20.89	37.32	43.75	43.7	47.68	36.81	29.4	39.23	44.57	50.19	44.69	34.87	41.32	51.37	47.14	59.23	51.97	89.63	51.65	58.74	42.52	52.75	41.67	45.62	38.03	49.66	49.55	41.01	36.22	30.9	39.13	41.17	33.73	32.05	31.3	40.53	37.33	32.3	25.83	31	33.78
31.67	39.37	29.68	36.64	39.68	41.78	39.06	33.89	41.41	42.35	41.96	38.85	42.8	38.54	39.53	44.02	36.59	40.84	42.84	47.56	42.35	38.29	45.62	51.33	48.77	57.86	50.9	89.92	46.08	59.5	54.64	42.72	36.48	38.99	49.01	45.03	34.36	39.9	44.63	33.13	39.96	45.14	37.33	37.02	35.02	35.39	38.43	35.48	39.13	37.53
37.92	36.29	33.56	36.22	24.47	42.3	39.44	35.45	42.05	42.83	37.71	35.19	34.77	42.09	36.3	37.3	37.78	41.34	43.87	30.92	47.51	45.48	40.21	38.56	49.48	37.33	59.21	47.26	90.05	47.83	55.64	37.87	49.34	48.38	44.15	45.77	48.42	30.97	33.75	39.59	30.8	34.27	29.54	37.86	37.69	14.67	32.27	29.02	31	31.67
30.85	41.22	33.37	35.94	33.9	31.05	32.95	34.7	40.54	44.25	36.12	39.13	33.22	42.8	21.07	42.89	40.37	35.16	37.72	40.75	42.62	48.86	42.58	41.12	44	49.13	46.42	59.32	45.85	90.1	51.16	58.47	46.44	47.79	27.22	37.66	34.15	46.86	39.28	41.29	34.85	28.79	36.42	29.44	25.48	34.13	20.77	37.9	37.63	40.6
38.65	43.51	37	16.41	33.67	28.75	30.49	44.33	28.07	39.28	41.81	41.7	31.32	32.85	37.72	33.29	43.3	27.71	34.54	30.86	43.7	41.87	44.68	35.47	38.86	38.31	50	54.14	55.02	50.29	90.44	56.63	53.91	57.07	47.19	47.64	43.4	43.25	34.99	48.4	37.57	31.92	40.28	43.66	33.75	33.44	32.47	28.76	30.24	37.68
40.58	13.15	38.23	44.06	39.71	28.68	44.21	35.55	41.04	33.47	40.07	19.88	35.47	43.13	35.59	41.65	30.35	40.73	35.78	35.43	29.37	32.79	47.18	38.36	46.85	43.81	46.37	42.98	41.91	58.36	57.6	90.48	60.96	52.06	59.03	45.16	41.08	34.92	31.33	44.5	45.71	40.37	40.22	38.29	43.38	43.34	39.88	34.38	26.88	31.75
19.79	37.41	36.3	31.55	32.64	38.81	34.76	44.46	28.37	35.14	41.04	23.76	38.49	42.08	41.99	37.07	39.57	43.13	38.14	43.03	32.99	35.12	38.74	49.72	40.36	43.31	48.97	34.12	47.23	48.94	55.1	61.36	90.62	61.11	54.4	57.35	39.49	48.49	38.95	47.13	32.7	43.76	16.46	35.86	25.34	34.29	41.22	45.63	44.34	36.17
40.7	39.16	32.82	38.71	43.72	31.81	23.13	40.49	39.04	38.06	35.05	39.77	32.56	43.39	37.33	42.09	38.34	26.68	37.46	32.71	42.18	20.75	41.67	36.84	49.14	40.13	39.95	43.63	46.45	48.56	56.14	51.67	61.28	90.84	56.32	53.34	57.7	43.34	43.02	45.08	46.28	31.56	45.44	38.64	38.51	42.43	42.9	28.88	29	30.39
38.93	31.38	36.47	43.81	45.76	38.83	29.73	36.36	37.31	36.04	39.19	37.9	41.17	44.23	32.42	46.05	37.64	35.56	34.7	43.38	32.27	33.03	32.77	37.84	38.27	41.76	50.19	46.65	33.86	40.2	49.52	58.63	53.6	56.35	91.03	48.32	55.89	55.59	53.22	34.18	47.53	38.71	37.96	43.98	37.43	42.67	26.49	41.47	40.3	32.91
33.62	41.81	44.95	41.42	40.64	30.08	39.15	35.69	39.75	43.43	27.64	33.3	41.84	37.58	32.91	37.54	40.47	40.4	33.25	32.63	31.28	41.29	43.03	34.25	35.51	39.17	49.77	43.07	47.75	43.11	48.31	48.16	56.88	53.14	44.67	91.19	58.76	55.89	46.01	53.43	41.96	46.32	50.47	38.59	20.65	20.31	36.04	35.14	42.38	39.1
37.43	41.03	33.97	41.01	32.07	36.31	35.95	38.8	37.36	34.7	42.01	33.53	35.53	23.13	36.3	39.11	41.13	32.07	27.41	25.68	42.05	30.63	40.54	26.35	34.85	43.9	39.91	34.06	44.92	37.14	45.18	45.23	46.78	55.51	55.06	58.68	91.31	60.65	52.45	53.49	46.76	41.39	42.01	38.81	48.69	42.05	25.07	37.47	33.31	24.4
34.92	31.09	35.44	36.5	40.81	41.21	31.92	37.26	28.12	32.07	42.47	31.3	36.29	27.83	15.76	32.64	36.29	41.32	25.71	32.4	26.92	39.74	40.97	41.67	40.08	42.09	36.53	39.01	31.95	45.54	40	45.68	46.16	42.26	53.98	54.85	60.88	91.42	57.44	54.08	56.59	50.78	41.62	38.29	40.64	42.26	48.19	29.56	41.11	40.14
29.17	41.74	34.8	38.83	32.53	33.19	35.81	26.78	24.28	38.12	32.61	41.68	39.39	31.2	30.03	38.96	36.17	37.31	36.25	38.39	34.04	34.07	36.56	35.17	39.96	33.7	32.56	22.55	39.34	40.88	40.54	41.08	40.78	39.06	53.69	42.02	50.36	57.28	91.6	15.01	43.84	57.02	51.91	42.67	39.85	44.07	43.03	45.37	32.62	38.43
40.37	33.52	37.49	26.84	30.33	34.5	40.96	39.24	41.6	26.9	37.75	42.03	32.6	41.17	39.96	36.54	38.28	36.07	37.33	34.5	31.96	32.54	37.7	20.75	44.74	39.41	38.3	21.22	36.08	39.79	45.14	45.9	45.46	24.94	37.36	54.15	49.88	55.34	37.75	91.71	60.11	54.36	46.71	49.95	48.25	32.26	42.71	45.89	43.53	36.27
35.51	26.33	38.04	34.32	39.81	36.18	40.94	37.47	42.3	36.18	30.26	36.47	37.14	32.44	37.03	40.79	35.89	34.8	32.82	24.84	40.17	24.45	38.56	34.12	38.47	20.27	37.18	41.33	32	40.39	38.38	44.68	20.12	46.72	42.65	42.58	47.13	56.2	35.16	59.9	91.83	63.77	50.29	51.91	46.18	31.1	42.9	43.93	46.25	38.42
0.712	37.41	38.1	22.19	44.39	40.16	43.13	43.32	31.9	36.69	39.05	39.08	36.5	37.01	41.64	36.58	40.97	38.79	37.96	36.42	27.09	42.26	37.66	38.49	34.11	29.62	35.1	45.63	36.65	34.43	33.66	36.45	46.3	37.85	46.46	45.27	45.16	50.2	55.81	55.05	63.71	91.94	64.82	52.04	51.28	51.33	46.67	39.39	49.82	50.28
32.54	42.25	39.17	35.86	46.89	12.49	37.12	39.01	26.01	33.69	34.9	30.64	39.97	26.82	27.05	38.79	41.37	34.34	31.56	38.7	37.39	34.43	37.39	40.58	33.64	28.9	36.66	32.76	31.79	39.45	39.62	37.34	34.57	44.92	40.08	44.44	46.1	45.26	51.51	46.95	50.98	65.17	92.07	63.86	56.59	44.42	28.88	21.58	34.96	42.13
40.15	41.92	37.85	36.54	39.21	37.78	34.08	37.81	32.14	28.26	39.69	36.84	29.04	25.34	33	38.35	39.89	30.51	32.52	34.27	20.64	31.62	37.24	31.33	39.93	31.74	27.29	37.9	39.81	38.93	40.24	38.37	38.66	36.53	45.51	36.59	39.72	41.86	48.72	44.41	53.2	52.69	63.92	92.19	61.25	52.35	43.27	48.42	47.04	44.84
39.14	36.05	34.79	43.69	30.62	40.11	39.73	43.74	25.1	38.56	40.05	42.45	39.85	35.36	35.03	32.39	41.31	29.12	36.86	30.99	36.91	25.91	29.64	30.98	39.1	28.61	41.82	24.83	27.16	16.45	34.21	46.37	17.24	34.74	38.52	30.76	47.89	41.2	34.59	38.01	48.93	51.95	58.05	61	92.3	58.95	43.55	49.61	38.71	42.64
36.61	37.43	28.68	37.09	32.91	40.27	37.32	41.45	38.03	13.02	42.23	38.08	38.51	40.96	16.77	34.71	35.65	29.78	32.4	37.45	35.54	36.79	35.04	29.87	43.03	30.44	38.69	35.27	32.22	35.34	36.41	43.33	26.05	30.99	16.4	29.53	43.33	42.88	42.96	42.06	41.07	53.09	46.75	54.56	58.85	92.42	59.49	45.65	48.08	28.3
36	40.94	42.83	35.98	38.88	37.95	30.53	37.79	33.73	28.94	42.27	32.47	33.08	38.26	38.79	37.02	25.89	23.7	23.49	38.78	30.16	36.02	29.76	38.26	33.36	37.07	34.25	40.26	28.89	34.75	31.66	42.36	39.79	40.67	34.77	34.01	29.75	48.41	42.29	40.65	47.71	43.28	40.6	45.32	44.23	59.55	92.52	60.35	52.55	38.64
34.8	33.55	37.94	38.5	36.78	23.82	35.02	42.53	27.79	31.42	41.09	30.68	33.46	38.04	40.35	26.83	31.58	39.06	29.87	27.61	37.36	37.59	35.12	37.53	28.31	37.29	33.38	38.44	17.83	39.12	32.8	34.18	43.54	26.59	40.1	41.75	39.48	33.89	43.34	46.05	43.08	35.12	44.99	44.44	51.91	43.51	60.46	92.62	60.02	54.66
14.77	34.19	38.1	38.29	36.84	26.33	34.96	43.7	38.93	30.67	42.15	31.7	28.83	38.28	41.27	22.95	35.54	37.4	36.18	35.26	32.76	32.4	34.57	41.04	32.92	16.8	30.32	38.76	26.71	42.69	30.98	22.65	37.65	32.26	39.59	43.64	32.52	34.17	37.07	40.62	45.54	49.55	35.95	42.09	38.86	49.76	52.09	60.02	92.71	58.8
35.52	37.79	34.69	35.73	42.49	30.08	41.69	40.91	26.81	32.27	32.77	31.51	27.14	32.41	42.07	33.23	27.8	39.99	35.55	26.34	31	36.9	27.04	39.83	34.74	40.43	27.6	38.71	33.65	37.28	40.05	32.41	38.16	39.01	25.05	37.96	22.65	39.48	37.98	43.44	40.52	47.55	34.15	28.78	35.9	42.08	40.88	54.51	58.74	92.8
33.7	32.34	25.8	39.37	43.49	37.8	33.22	36.96	40.39	39.54	34.69	37.88	31.5	20.13	41.33	33.25	36.11	35.44	36.18	37.27	37.45	31.51	33.42	38.91	30.59	42.03	18.63	25.59	33.72	36.2	41.78	29.62	38.25	32.28	39.89	38.13	47.18	40.17	36.94	39.31	39.68	44.02	38.06	46	45.24	43.11	35.47	45.37	56.95	57.94
36.02	44.46	7.817	34.84	41.76	37.8	33.23	35.97	32.84	35.18	29.12	39.81	37.31	28.84	36.52	29.86	39.74	33.66	37.31	37.82	36.8	4.834	33.9	38.51	25.54	41.5	38.26	26.71	33.83	38.01	42.18	20.84	42.78	29.88	17.38	9.118	39.22	32.78	42.29	37.72	35.06	30.4	41.42	47.26	43.2	43.77	48.72	42.56	54.6	58.05
35.69	44.32	34.6	39.18	36.69	24.4	35.21	31.25	40.77	35.25	37.6	32.62	38.13	36.1	29	37.33	35.24	33.75	37.94	34.18	37.93	34.86	35.2	33.61	24.87	32.57	37.21	36.78	36.74	34	37.25	24.99	41.11	42.41	28.96	30.11	36.52	33.29	45.91	43.59	28.33	26	43.98	48.08	40.69	42.93	38.1	40.06	52.57	57.98
36.07	43.16	26.55	32.36	34.52	27.39	36.69	28.52	37.21	39.39	24.52	38.71	37.86	32.85	33.19	37.98	41.98	29.46	35.18	34.13	31.51	36.31	37.82	28.37	30.69	38.33	31.58	37.02	39.47	24.7	33.02	27.67	30.05	42.49	29.02	31.38	35.78	27.22	44.36	37.94	32.08	33.64	32.73	46.77	47.18	40.44	43.13	29.06	34.29	51.19
34.98	42.36	33.81	40.47	38.2	28.55	42.25	36.78	37.3	39.39	38.92	34.07	31.81	35.6	33.01	37.14	37.32	30.07	39.82	37.55	35.88	36.43	35.19	37.08	30.3	40.61	37.78	32.82	40.89	27.43	29.91	32.21	32.05	31.45	32.29	41.13	34.09	34.05	39.83	41.1	37.92	34.26	41.65	38.36	37.78	42.31	46.2	48.84	36.51	46.48
36.38	40.35	12.98	37.08	41.04	24.41	37.13	27.73	29.34	36.18	34.49	38.55	35	32.5	38.35	34.85	34.69	22.4	38.17	35.69	24.72	35.72	35.06	36.96	34.11	40.75	19.79	33.79	37.98	31.54	37.04	36.08	31.4	25.87	40.73	37.29	36.01	31.74	29.57	33.59	27.9	40.86	39.78	40.46	32.81	45.07	39.39	42.67	36.35	37.95
36.7	37.5	40.83	37.32	38.95	33.32	28.1	39.46	36.98	17.17	35.61	37.46	42.25	37.52	38.92	34.26	36.68	38.66	34.19	36.31	21.2	37.17	37.67	30.73	31.7	39.15	30.68	37.71	41.06	26.74	38.16	35.4	39.74	34.58	37.29	39.18	33.68	33.04	31.87	32.15	30.91	41.56	39.5	39.2	38.71	36.04	42.84	45.84	44.52	49.54
26.52	32.49	40.4	36.87	47.1	27.47	39.62	41.13	38.04	35.11	39.37	34.4	40.25	32.74	36.71	41.53	38.56	35.94	30.13	40.2	20.46	31.14	32.3	29.63	37.39	34.32	35.35	37.2	29.53	35.8	34.47	39.09	34.65	28.84	34.43	36.14	31.56	35.3	42.9	22.22	39.47	39.44	42.46	43.29	30.06	37.63	39.03	42.42	46.32	43.16
35.9	34.63	30.54	37.32	45.42	37.05	35.74	32.89	38.08	37.44	38.9	35.18	44.73	24.57	34.63	41.49	36.29	39.54	31.6	39.28	26.26	29.24	39.34	27.03	34.7	37.88	28.86	37.85	38.41	32.7	34.23	35.46	33.57	35.28	35.11	35.08	32.91	40.54	35.65	26.62	39.98	35.01	29.79	32.78	43.61	39.4	36.23	33.05	34.9	43.81
41.76	34.79	37.73	39.57	39.3	45.51	29.29	34.45	32.17	37.02	42.81	33.37	33.45	32.3	26.12	39.42	31.63	37.52	28	36.33	24.75	25.88	36.04	36.35	39.2	32.59	37.62	33.23	37.17	36.54	25.63	35.31	26.97	18.81	34.52	33.09	33.48	41.79	35.28	42.06	41.98	39.22	36.16	29.76	34.11	41.66	38.27	27.78	43.47	42.36
35.35	23.13	36.38	43.96	26.37	41.14	38.97	38.51	41.06	30.11	42.71	38.31	33.36	34.3	38.14	20.68	39.47	31.56	41.79	33.7	37.09	34.79	36.42	24.34	35.66	3.273	38.63	34.87	39.87	37.01	34.66	37.83	32.57	35.52	37.47	34.66	37.77	29.03	33.8	38.21	37.41	34.56	34.1	39.46	40.51	44.65	46.2	34.89	25.61	31.73
38.33	41.84	36.74	43.53	41.94	28.07	45.04	37.67	40.71	42.36	36.47	43.31	29.92	42.1	38.44	41.23	43.62	23.67	42.83	31.34	37.15	36.62	39.33	41.72	41.7	32.18	39.6	29.09	36.18	25.17	38.09	37.05	37.46	37.38	35.24	37.05	35.82	29.57	20.01	39.44	40.35	25.28	30.37	28.95	34.69	38.97	35.09	38.59	40.54	23.37
32.41	44.01	37.24	37.51	35.26	30.8	34.04	30.21	35.55	36.04	28.37	33.11	39.31	36.37	39.46	32.75	35.34	36.9	36.72	35.44	27.99	38.37	31.6	40.11	27.63	33.12	37.16	36.99	38.42	35.89	39.71	25.98	33.32	30.61	32.92	39.89	29.67	25.93	39.35	31.22	33.82	35.1	32.39	37.79	26.75	21.62	37.95	42.32	37.18	42.13
34.2	23.64	37.64	42.09	34.59	35.82	33.62	43.4	36.95	32.55	43.26	36.3	36.92	39.14	41.22	40.4	20.34	38.83	33.88	41.55	25.89	38.53	30.12	37.95	33.97	21.69	36.42	37.19	28.18	37.12	30.07	39.75	36.5	33.1	36.3	25.4	38.03	36.16	38.27	23.94	31.71	36.5	39.83	34.47	36.37	37.93	30.99	23.84	43.53	38.3
36.84	31.53	40.85	35.88	32.89	38.88	35.9	34.55	41.2	33.97	36.83	40.49	36.6	36.83	34.87	39.2	34.52	41.55	41.16	33.41	37.85	36	31.9	20.03	40	29.92	32.67	28.66	25.45	31.36	30.4	37.17	32.55	34.96	37.94	34.94	39.84	32.21	14.93	30.96	33.29	35.04	29.26	35.49	40.82	38.85	36.07	36.71	36.46	35.58
43.35	34.31	38.65	32.67	38.43	40.83	42.66	40.79	33.58	32.11	38.21	43.86	38.57	39.47	38.49	33.14	40.03	35.68	36.26	25.32	32.41	36.4	32.82	24.47	36.98	38.24	40.78	32.73	31.24	37.97	38.74	39.62	36.61	37.58	35.54	38.69	31.79	29.92	38.48	40.96	25.26	27.66	35.73	37.26	41.56	39.82	36.26	34.12	31.08	37.95
36.92	29.55	35.04	38.61	43.07	40.56	36.91	41.03	40.01	42.94	29.25	33.82	44.07	31.97	40.42	35.81	40.31	39.58	38.78	38.99	34.37	40.65	36.09	41.13	34.05	42.59	31.15	40.84	26.47	37	34.56	29.53	41.7	35.9	34.66	28.35	37.14	40.64	32.31	35.97	32.85	35.19	28.2	30.63	28.47	37.72	39.17	40.12	38.01	30.26
39.99	26.04	34.86	40.29	37.2	42.63	31.43	37.18	42.3	34.27	38.72	36.97	38.23	41.41	39.28	36.49	39.87	35.35	37.79	33.9	40.45	33.4	40.26	35.02	33.77	21.62	38.32	39.16	41.34	43.2	27.97	36.43	23.28	35.31	35.03	27.15	38.96	34.83	31.13	37.88	42.54	28.36	27.14	31.48	37.31	37.91	38.13	35.35	27.18	39.24
37.66	40.05	40.31	40.64	42.66	37.7	42.91	34.04	40.37	41.32	35.96	35.51	39.99	38.74	40.23	36.27	41.88	35.22	42.13	32.78	38.69	36.11	39.11	39.84	37.03	42.63	39.49	35.35	38.37	26.96	38.16	20.98	34.45	31.83	32.17	38.12	40.98	37.91	29.8	37.46	24.43	24.22	38.79	38.05	36.76	31.39	37.87	33.4	37.73	38.12
33.66	39.69	35.82	38.53	33.49	37.73	37.33	32.6	35.18	32.23	34.74	24.64	41.43	37.26	43.81	39.07	34.9	39.67	30.58	37.55	36.11	32.67	41.88	38.49	37.98	40.61	35.81	41.9	26.83	39.01	32.28	40.45	36.8	38.14	34.16	29.08	35.3	39.72	38.23	21.43	38.02	37.92	31.95	35.53	32.49	38.89	29.14	27.23	37.88	44.19
38.26	37.29	31.71	41.67	34.26	32.81	42.1	26.61	37.67	35.79	33.17	42.4	31.15	43.29	36.42	40.11	33.37	36.21	42.46	35.5	40	37.36	39.19	28.2	33.05	33.53	38.25	28.47	42.31	36.73	36.67	36.82	28.95	31.21	35.27	33.2	37.99	35.48	36.95	22.64	34.71	27.17	34.26	39.21	37.96	39.05	30.89	34.39	32.65	29.96
32.77	41.75	42.51	34.15	40.31	26.77	35.76	30.35	38.56	40.63	28.6	40.68	40.7	28.98	42.47	38.06	38.75	40.64	27.17	40.27	28.51	35.7	38.35	37.01	24.78	41.72	25.05	39.51	33.79	40.24	39.76	31.5	26.37	38.78	33.77	26.21	32.48	37.55	38.51	34.05	37.13	35.84	40.27	32.66	29.86	33.52	38.11	32.28	31.94	34.53
42.41	26.83	34.49	28.94	41.57	38.34	39.48	17.26	40.17	31.6	34.98	39.88	36.13	45.08	39.78	45	32.7	34.47	38.23	34.84	39.56	36.89	37.84	36.88	39.64	29.2	40.28	22.57	39.54	35.31	37.16	39.44	38.04	32.31	34.66	35.8	36.36	35.36	32.86	39.6	37.73	31.81	34.32	24.72	37.36	38.95	27.07	28.89	27.88	27.16
35.61	33.58	40.93	36.1	44.14	37.29	40.02	37.51	42.05	37.7	38.72	30.66	45.26	38.13	41.73	37.27	40.83	41.9	36.27	40.03	32.72	38.58	31.14	32.32	26.7	38.9	12.35	42.45	34.66	41.41	33.12	32.8	37.45	28.12	39.47	34.3	33.1	36.81	35.68	30.99	40.82	38.15	37.34	37.16	27.64	14.76	40.74	38.52	33.16	34.23
43.92	36.11	42.24	38.77	36.39	44.52	37.98	42.93	34.99	29.89	43.12	44.65	36.15	44.25	38.04	41.49	41.74	26.58	38.44	35.9	39.07	39.79	38.4	29.92	42.78	31.55	37.78	19.39	35.18	31.99	43.35	43.65	38.19	38.1	36.67	36.05	37.67	30.03	30.55	42.43	38.49	34.31	34.4	35	37.68	32.55	34.35	33.08	21.83	33.08
22.06	41.97	38.9	33.55	44.46	36.03	37.49	26.33	40.62	37.31	43.83	35.82	45.18	26.23	43.06	36.08	28.59	40.07	26.33	38.74	39.18	39.43	34.72	39.07	37.54	40.07	40.24	41.91	20.14	34.97	21.36	39.56	40.5	32.76	38.85	39.28	40.36	37.03	36.33	32.5	32.73	34.88	34.13	24.47	26.77	33.35	35.92	41.63	35.87	31.84
40.23	43.57	29.01	39.16	39.99	23.04	39.76	39.75	39.3	37.52	30	43.85	35.09	36.86	42.17	29.28	44.12	33.87	38.71	34.79	40.54	32.82	36.17	39.27	38.88	27.35	35.96	31.53	32.64	28.7	41.28	24.4	36.61	38.47	32.24	33.8	37.7	21.04	37.04	40.67	28.79	32.18	39.83	39.43	35.9	23.76	30.57	35.56	32.87	32.47
39.37	29.21	39.08	37.22	38.87	39.93	34.17	40.06	33.95	34.14	46.07	39	34.18	40.47	37.08	42.87	40.21	40.64	35.86	40.28	36.97	33.61	39.62	24.72	42.95	36.79	38.08	38.48	34.79	33.83	11.05	40.66	30.61	37.98	37.28	29.74	36.68	37.43	35.66	36.54	36.9	34.48	29.41	25.05	34	37.13	31	30.64	34.57	35.02
31.13	42.08	35.26	41.02	35.9	36.13	39.09	39.09	39.68	40.61	41.65	41.16	38.53	39.46	41.66	33.13	39.56	42.78	31.98	36.07	30.37	39.62	36.67	39.51	35.01	36.71	27.03	39.57	32.76	41.52	39.38	35.21	41.25	37.43	37.55	39.52	29.24	36.77	37.9	41.11	35.38	26.48	35.32	29.52	29.3	30.29	40.8	39.18	40.65	36.37
34.25	33.29	28.49	36.26	38.27	30.97	39.27	30.56	39.62	42.61	37.81	43.31	34.53	40.97	40.51	41.03	39.61	38.29	42.47	33.21	43.27	38.73	35.58	42.09	37.89	39.85	42.48	36.08	38.26	20.24	43.47	36.67	36.9	41.42	39.07	33.83	40.57	34.15	32.73	40.01	32.66	30.91	35.63	34.84	36.76	30.21	18.51	32.58	25.9	40.12
36.26	25.68	41.6	30.38	40.35	42.47	38.71	42.03	45.34	36.26	40.04	41.38	35.9	45.22	29.47	41.42	28.1	41.14	40.39	34.43	40.2	31.17	40.84	37.8	38.26	27.75	42.88	35.41	43.28	42.32	31.68	39.69	26.93	38.04	37.9	29.24	36.98	40.8	34.81	35.76	41.42	36.74	37.95	35.59	35.24	35.63	35.94	32	30.21	29.63
28.78	32.24	43.56	35.83	44.45	36.54	38.1	32.23	36.26	42.11	34.8	30.15	42.45	40.78	32.42	42.6	40.37	27.77	31.52	42.99	23.92	39.67	34.78	39.99	38.03	41.22	24.75	35.72	30.85	40.67	34.08	40.53	32.11	32.74	35.58	33.18	33.42	38.73	40.13	30.89	27.11	35.03	36.15	21.42	36.06	39.99	40.3	39.56	32.4	33.42
34.97	40.84	21.04	40.22	41.55	34.4	43.84	42.17	33.43	39.89	35.58	42.92	40.96	35.3	34.05	18.62	39.35	35.07	41.86	42.32	19.26	38.12	32.85	42.75	37.1	41.27	37.21	37.93	35.91	31.5	26.55	27.15	42.93	33.71	36.22	38.97	29.55	27.71	34.25	38.88	36.59	40.02	41.82	41.22	31.01	32.82	33.25	39.33	43.96	37.06
34.21	39.25	16	45.55	29.69	36.42	38.39	36.03	36.74	41.8	40.87	42.48	20.95	34.47	28.53	26.75	39.6	25.58	43	36.77	42.52	27.28	40.14	36.22	33.28	32.71	35.69	30.8	41.32	22.54	40.7	26.44	32.74	42.4	34.54	35.21	41.63	31.07	38.15	37.39	33.67	34.98	42.33	39.32	31.79	36.4	24.66	27.37	31.62	36.32
38.46	32.98	34.3	42.81	35.93	42.38	39.91	29.59	33.53	33.06	41.76	32.96	30.97	43.37	35.24	42.03	29.13	37.79	40.03	12.37	34.37	35.57	38.89	36.66	38.92	28.69	40.6	33.8	42.7	35.79	31.04	37.26	32.11	29.57	32.87	33.87	37.34	36.01	32.53	34.28	36.67	37.11	30.37	31.58	36.17	37.61	32.45	33.66	27.68	22
37.77	33.49	28.39	36.98	20.44	33.26	38.8	37.67	34.02	19.63	25.66	36.36	37.62	40.32	39.81	38.69	31.37	38.94	33.75	34.25	35.4	36.35	32.97	35.11	37.27	36.47	36.85	34.72	33.53	39.86	38.74	42.49	33.99	32	37.37	22.32	33.01	37.49	35.07	33.81	41.28	31.48	32.18	27.54	35.08	37.55	41.63	38.18	26.79	35.42
37.96	41.82	40.36	25.49	41.05	26.2	32.95	35.7	40.51	32.89	28.12	36.83	38.91	34.16	38.14	40.92	32.39	42.84	28.73	37.25	28.08	33.88	35.41	39.14	40.02	42.11	35.2	37.61	17.04	26.09	19.63	37.3	42.89	35.05	33.35	36.39	32.14	37.92	36.29	39.54	14.08	38.6	36.33	36.8	24.03	35.13	32.44	37.94	39.94	35.23
32.11	38.39	41.89	43.82	27.99	11.21	37.02	36.02	34.3	34.23	39.39	35.6	31.9	32.33	38.58	35.64	39.3	36.41	33.11	39.03	38.47	29.98	37.38	33.56	27.09	31.81	33.75	37.35	36.16	39.84	36.13	24.4	37.07	36.01	37.71	40.12	38.5	27.01	38.01	34.11	24.93	39.15	40.52	37.77	28.78	32.9	23.04	37.19	39.42	38.81
31.55	37.3	35.29	38.6	41.07	40.05	34.54	38.63	38.14	38.35	24.76	33.27	39.04	22.54	38.27	30.5	36.7	36.58	40.93	33.26	21.87	33.72	25.92	37.61	35.33	41.87	36.1	42.63	40.67	35.03	37.38	27.59	38.14	33.57	34.73	33.14	36.96	36.26	35.04	34.68	27.06	40.24	35.78	35.24	31.91	31.4	28.24	16.15	38.4	40.39
38.11	31.96	39.04	33.49	38.9	40.37	36.42	34.87	34.56	38.16	33.77	31.88	42.39	35.6	37.81	20.86	43.74	26	31.83	38.72	38.57	33.61	33.26	37.85	36.82	34.37	36.06	39.99	35.3	39.31	39.5	29.48	37.38	26.43	30.48	35.09	33.36	37.46	38.5	31.22	37.77	33.28	36.88	32.27	28.68	32.22	35.47	35.61	20.38	31.4
33.48	39.1	36.55	38.02	40.52	36.33	38.42	38.79	33.58	28.61	39.41	42.72	39.81	34.6	37.09	30.1	24.87	19.47	41.36	37.94	26.62	34.42	32.63	38.31	33.26	38.09	36.3	39.24	26.23	33.08	36.12	34.23	38.59	25.76	28.31	40.88	31.68	38.1	37.41	37.79	36.37	34.63	31	38.15	32.82	31.74	33.6	41.84	37.08	36.33
31.32	38.63	18.25	28.28	42.05	40.56	43.17	29.43	28.6	39.42	41.7	41.14	31.84	33.85	38.37	25.35	32.31	39.49	27.5	40.17	31.27	39.24	34.25	38.77	31.79	37.45	29.7	34.34	35.58	43.67	39.28	31.47	38.1	32.82	36.04	35.97	37.12	36.68	40.54	35.88	32.93	34.23	36.85	37.04	35.56	36.91	38.38	38.94	42.58	33.87
31.26	36.14	21.88	30.86	39.94	38.85	31.08	38.25	33.72	33.35	41.1	22.15	43.29	38.83	45.01	42.4	37.18	39.72	26.52	41	29.04	37.96	37.24	39.45	28.49	38.99	39.72	41.64	25.73	38.92	39.07	37.82	40.58	35.88	37.83	31.88	29.49	40.63	43.35	25.02	34.74	41.94	37.04	33.83	31.31	37.48	31.98	32.41	36.4	42.24
29.25	42.62	36.99	26	26.76	38.76	28.69	35.94	35.5	29.87	36.67	30.12	44.13	38.4	40.13	40.96	40.28	43.08	33.21	38.39	39.12	43.71	28.26	40.46	30.66	38.38	31.17	39.07	33.39	43.07	37.55	39.27	42.13	17.95	39.14	40.41	36.68	40.49	37.44	33.19	36.93	28.71	37.29	34.34	36.08	40.91	44.37	44.26	35.33	22.31
35.49	38.97	42.75	21.95	28.09	34.79	29.13	42.93	33.65	39.08	39.5	36.66	43.22	37.02	36.81	40.23	30.48	41.06	31.68	42.54	36.92	33.73	36.81	39.74	41.09	39.92	36.8	40.28	33.08	32.99	24.05	41.36	39.82	31.4	38.77	33.14	35.85	42.4	35.09	36.88	34.53	42.2	35.47	26.69	38.26	44.27	41.44	39.09	43.07	35.38
31.33	28.79	42.88	38.64	37.99	39.92	43.3	42.26	41.13	42.17	40.81	33.87	36.54	42.89	33.71	38.69	30.88	41.4	36.9	34.69	41.71	37.56	40.53	39.86	36.16	40.21	34.07	36.76	42.48	44.07	30.2	29.45	37.4	38.83	23.91	38.31	41.06	41.55	41.3	35.18	41.38	40.09	32.54	36.7	35.3	36.01	41.14	40.83	35.52	39.44
40.64	33.96	37	42.08	41.12	46.29	37.97	35.16	36.73	37.84	43.38	42.5	37.96	44.34	28.51	43.35	38.29	23.67	43.13	42.39	43.56	38.5	41.07	33.27	41.79	38.1	46.25	22.82	42.83	37.81	38.27	45.16	27.16	40.79	43.67	38.56	43.25	33.29	35.88	40.34	36.36	30.31	30.51	36.11	42.6	36.64	35.27	31.35	33.04	27.27
42.64	34.63	38.17	34.87	35.66	46.01	39.65	31.15	28.4	33.15	33.95	43.31	37.18	42.63	35.06	35.97	43.61	38.65	41.72	33.86	40.21	27.91	38.08	18.67	42.5	37.33	40.68	38.16	42.5	29.93	39.29	32.65	36.85	38.78	30.75	38.72	35.68	35.26	31.92	39.82	35.66	36.52	35.74	42.38	41.61	40.62	29.77	13.65	22.3	30.29
39.7	41.04	23.77	38.58	43.07	34.72	34.36	40.36	35.84	38.63	40.34	40.04	35.39	24.24	40.3	19.08	41.46	34.48	42.42	42.08	41.3	36.61	34.05	43.41	33.06	43.99	33.76	35.57	34.42	30.38	38.31	30.84	40.05	33.06	34.93	39.79	35.2	33.22	40.97	30.86	36.54	43.16	43.42	41.95	37.84	28.6	31.56	32.85	39.62	38.08
24.25	41.02	17.89	38.57	44.1	41.67	42.42	23.28	40.42	37.64	44.7	40.45	36.93	27.31	39.77	40.24	30.51	45.46	25.39	36.56	36.48	36.01	23.44	39.47	32.53	37.92	30.44	40.55	13.2	44.31	28.71	35.53	45.08	24.6	36.5	41.71	33.89	37.48	28.94	38.93	38.25	40.4	40.56	29.44	30.96	32.62	37.58	42.67	44.41	40.58
33.47	25.38	42.16	41.86	36.33	41.51	41.88	42.28	38.16	36.1	39.08	40.47	39.54	43.96	27.38	45.07	26.23	33.16	38.97	39.22	41.55	35.49	42.61	29.41	41.3	37.47	44.23	37.65	39.08	41.1	38.87	45.56	31.62	39.05	43.78	40.99	36.63	34.68	38.64	39.97	44.15	40.14	31.89	30.18	31.14	39.09	39.06	36.29	26.1	30.13
41.39	41.75	24.13	41.72	38.15	42.28	35.27	32.38	40.8	25.31	33.51	43.1	39.38	43.98	42.91	39.17	38.55	24.65	43.95	33.62	39.25	35.88	36.41	38.61	42.48	37.96	39.83	41.05	43.59	30.51	41.95	38.95	36.88	32.56	38.81	36.03	39.6	34.77	38.11	42.02	34.49	33.7	29.45	41.88	36.46	31.71	32.12	33.46	35.42	39.81
23.05	46.05	41.16	38.92	37.8	29.31	37.27	36.55	40.21	35.45	24.2	40.3	44.32	20.2	38.44	39.45	42.25	35.58	31.02	42.95	38.25	41.08	36.77	38.62	35.72	41.01	29.94	34.12	31.97	41.84	41.55	32.4	37.42	29.98	37.77	39.11	34.05	39.42	41.59	30.75	33.93	32.01	39.43	32.93	24.46	35.67	43.2	38.01	35.23	25.96
39.84	34.53	45.38	34.6	38.84	43.25	31.52	33.04	41.5	39.12	45.95	39.21	42.78	40.51	34.95	44.3	39.65	41.86	36.98	42.09	39.36	34.27	39.56	33.14	45.17	36.85	43.6	38.64	37.59	33.55	33.46	44.56	37.1	39.79	41.37	33.96	40.66	39.98	39.08	38.73	40.04	39.38	34.2	40.4	43.58	43.25	39.53	38.35	34.47	33.91
39.88	35.11	33.1	40.1	42.18	41.1	37.58	38.81	34.3	36.65	17.19	42.95	36.76	29.22	37.51	33.98	45.59	36.84	40.23	40.73	41.23	34.05	42.21	35.15	36.57	31.85	36.7	26.84	36.45	34.04	41.2	13.47	39.12	43.05	32.19	37.21	34.58	38.52	43.79	41.45	37.57	34.82	42.81	40.72	35.45	36.56	30.16	40.45	37.98	40.02
22.24	29.23	39.97	32.28	46.39	41.28	31.82	36.23	35.84	35.67	44.71	30.87	40.77	34.3	36.41	38.28	34.92	43.33	29.71	41.75	37.47	36.47	37.84	42.76	38.71	39.51	39.37	41.32	34.26	37.37	26.41	40.26	37.9	26.42	41.13	33.18	28.17	43.2	39.38	29.61	36.97	43.71	37.64	29.86	30.44	40.88	42.53	39.5	41.89	42.08
34.52	24.06	26.34	39.83	30.65	39.46	40.49	35.47	37.7	40.85	42.1	38.71	30.49	43.12	32.82	38.07	39.63	38.66	42.35	37.2	43.04	34.31	41.18	36.23	38.49	31.27	40.81	26.43	44.58	39.3	36.97	27.24	37.59	40.48	28.98	33	41.37	38.89	40.16	36.95	37.73	32.33	35.88	40.24	37.6	14.43	29.29	8.423	31.01	38.53
28.74	34.2	33.06	43.16	43.29	43.93	40.57	33.34	26.35	41.8	36.47	40.37	39.12	28.5	41.57	37.22	41.13	43.7	18.28	35.73	24.16	38.2	38.81	40.96	27.3	42.91	29.09	40.88	28.67	42.6	42.79	40.2	37.55	41.44	38.8	32.8	36.75	44.47	41.61	25.04	39.02	42.03	39.99	34.68	37.53	18.63	40.16	37.87	42.65	37.86
34.07	36.18	31.22	42.74	30.85	40.51	41.5	33.62	42.18	38.61	41.37	39.11	33.27	43.78	31.98	43.07	36.84	38.77	42.05	37.06	42.75	38.34	43.22	36.45	42.36	31.07	46.4	29.2	43.95	37.5	40.22	41.2	32.21	35.76	41.03	41.36	40.43	32.61	27.35	38.42	40.2	19.85	33.82	35.75	42.75	38.36	32.79	30.94	23.77	23.78
31.35	40.78	37.68	38.39	38.97	36.58	39.76	40.37	40.47	34.77	36	35.6	44.22	33.65	43.94	39.98	41.25	39.83	36.42	39.3	38.63	39.84	24.01	36.64	35.33	38.9	23.35	43.81	32.83	44.47	40.22	38.07	40.43	27.54	38.89	37.82	29.43	40.59	39.95	33.34	42.45	42.35	39.39	34.94	30.5	30.13	35.71	38.67	41.94	41.29
40.97	39.67	29.99	36.14	29.76	41.89	43.1	35.86	37.43	39.81	38.88	43.33	36.97	45.05	38.77	40.92	42.45	37.4	43.83	41.13	43.77	37.73	40.03	40.43	42.56	40.6	43.55	31.59	42.8	36.22	43.15	41.51	37.62	40.19	36.89	42.27	43.02	32.56	37.76	43.37	39.02	29.16	36.78	40.94	41.14	39.33	38.27	19.15	35.84	34.78
33.02	38.66	43.5	29.64	42.01	35.33	34.07	42.47	44.47	40.67	33.05	33.89	45.8	33.06	42.74	38.41	30.68	42.14	31.84	40.23	40.97	36.57	41.68	39.98	38.1	44.82	38.88	45.18	20.36	40.83	30	41	40.92	38.94	40.02	30.71	33.4	42.43	36.97	36.69	43.21	44.9	37.88	33.8	33.63	40.68	36.63	22.78	39.6	42.27
34.58	35.47	28.35	35.53	38.13	38.44	37.41	28.84	38.04	40.47	24.22	37.52	41.3	37.55	44.29	19.58	40.4	28.61	43.61	43.34	41.07	32.25	39.04	32.75	30.04	38.41	41	43.33	45.52	31.06	44.6	26.09	35.94	37.53	31.7	42.15	39.13	36.47	43.51	40.8	38.63	32.44	36.54	39.84	33.04	37.5	36.96	35.9	35.05	38.98
35.96	29.83	36.63	41.12	38.29	46.38	43.15	38.7	37.75	34.25	37.2	38.53	38.55	43.05	37.53	40.92	22.37	38.22	41.41	36.23	39.25	25.4	41.08	19.06	40.4	34.67	39.66	37.41	39.02	44.09	23.59	40.82	39.82	35.46	38.73	39.13	38.59	38.45	34.68	42.43	43.74	40.99	34.88	37.15	37.93	38.15	38.98	37.94	31.04	31.08
35.53	38.86	35.28	42.18	44.3	41.52	31.5	38.15	38.38	40.65	39.51	34.21	37.99	38.24	41.2	37.49	37.43	45.87	39.04	36.59	34.07	40.74	32.74	43.62	34.49	42.39	29.93	46.63	34.34	39.31	36.99	37.99	39.95	38.16	37.74	37.71	34.29	43.89	42.11	31.51	26.13	42.82	39.08	29.47	29.5	39.13	39.92	32.89	43.56	42.66
38.88	40.76	34.87	43.17	38.34	30.86	33.1	37	29.31	41.19	31.87	41.65	36.4	38.7	41.02	31.68	43.49	29.56	38.65	39.81	43.5	40.92	38.18	42.74	40.59	32.3	36.73	36.49	43.49	35.48	39.76	35.82	36.27	39.06	35.2	33.51	37.54	31.61	44.55	40.03	36.3	29.82	39.51	42.22	40.37	39.71	33.3	37.29	37.8	40.65
39.43	31.87	36.28	34.1	29.91	42.56	27.78	39.12	40.54	32.98	42.77	39.83	38.13	42.56	36.08	40.07	37.03	43.17	39.64	36.34	38.27	31.54	33.2	31.65	42.77	26.99	25.17	26.85	39.57	41.01	37.76	38.27	34.7	39.81	34.51	40.59	46.73	37.74	28.43	30.97	40.03	34.75	32.55	42.98	43.15	36.77	42.76	43.33	39.24	36.37
21.48	45.32	42.85	23.09	35.48	38.54	36.55	39.16	40.81	34.06	38.67	38.31	44.61	35.39	40.63	42.73	39.8	40.69	38.01	45.04	24.13	41.47	31.94	39.36	39.15	41.56	37.65	34.54	39.9	41.65	40.58	40.16	41	27.4	38.75	31.12	34.21	42.86	38.27	26	40.45	39.71	40.17	30.7	35.55	41.12	44.85	44.84	35.9	36.88
37.14	41.93	41.76	33.97	37.3	38.05	43.87	42.67	33.15	39.8	26.36	43.79	41.29	38.79	40.42	31.48	38.78	42.59	40.23	33.71	31.77	43.31	34.32	43.6	34.52	45.8	42.84	41.48	34.52	41.34	41.29	37.39	42.73	35.79	32.01	42.82	38.93	42.25	37.19	39.94	25.83	38.82	40.55	31.81	38.49	22	39.81	36.45	41.89	43.25
34.72	41.67	32.12	30.89	27.64	41.42	40.53	36.5	34.58	42.78	37.02	36.32	18.71	39.24	38.23	37.67	43.52	33.25	43.07	40.02	43.94	40.63	40.87	40.79	37.49	36.74	45.95	33.52	43.78	31.32	43.19	33.69	39.46	41.29	31.83	44.47	40.2	20.96	37.12	39.11	39.52	33.43	37.73	37.49	41.83	36.37	40.09	41.39	36.53	28.52
41.26	36.39	41.47	28.99	28.2	45.3	32.24	35.17	39.71	24.99	46.26	38.56	37.3	41.26	34.94	40	42.89	41.75	39.63	30.64	43.77	34.29	39.06	29.76	41.58	35.87	42.45	32.6	41.87	38.98	43.66	40.13	39.5	40.37	38.47	24.56	45.08	39.41	37.95	42.09	38.96	38.85	24.87	36.22	40.83	43.02	36.86	39.42	44.22	31.61
34.62	29.06	41	42.61	42.4	43.35	24.71	36.31	42.22	29.56	45.91	36.91	44.41	38.32	42.57	45.15	33.72	38.3	44.15	39.09	43.7	35.84	37.34	22.2	38.59	37.31	38.53	36.04	38.35	43.12	26.97	42.83	40.21	37.61	38.21	25.71	44.08	34.63	30.99	37.34	44.74	33.66	35.22	26.7	38.12	38.11	44.53	37.67	37.37	26.65
38.88	24.3	41.14	39.9	43.76	46.79	28.31	43.46	33.19	39.12	42.77	32.7	41.44	38.39	43.62	44.8	33.34	42.05	33.23	40.87	30.68	34.59	27.74	38.42	38.22	33.98	35.65	41.44	36.33	41.19	42.35	45.35	39.18	29.15	44.55	39.86	26.46	45.47	38.51	34.13	43.13	38.64	40.26	34.33	34.73	34.54	39.32	35.26	40.74	27.02
33.7	39.55	35.11	28.52	45.53	42.62	34.24	33.19	36.39	32.46	41.4	40.39	42.86	34.33	43.91	43.68	42.55	41.21	27.37	43.82	21.01	33.02	37.91	42.79	27.12	42.37	36.92	38.21	30.82	41.52	35.78	40.29	41.52	36.9	44.43	35.69	29.46	36.02	40.83	31.19	34.38	39.9	43.91	37.51	35.89	37.02	40.77	33.79	37.58	39.31
36.98	42.51	36.12	38.96	42.64	32.06	41.97	37.37	26.25	40.07	38.5	41.65	40.83	30.18	41.19	40.3	40.18	42.47	41.16	40.74	32.43	34.29	29.01	43.27	34.35	41.65	37.18	41.68	37.03	37.05	42.34	40.4	46.53	28.98	38.67	43.85	29.05	41.63	39.11	43.99	35.6	31.45	40.81	37.85	37.43	39.42	41.01	40.27	43.89	40.21
34.9	40.4	28	38.55	34.81	20.19	38.27	39.82	41.35	42.03	24.74	43.15	42.02	32.61	43.15	30.12	42.24	37.67	40.65	40.28	30.01	39.94	15.94	41.15	38.02	44.22	36.27	44.06	36.76	41.47	39.81	34.53	43.33	35.5	39.09	38.63	36.33	35.96	43.44	38.94	31.09	41.21	44.14	41.74	30.7	27.04	37.64	33.25	36.05	45.77
33.1	44.26	35.75	40.75	32.5	40.28	43.11	41.77	31.93	41.25	33.89	42.97	40.57	40.9	37.65	27.02	37.01	42.55	41.81	40.74	34.28	36.56	39.63	43.23	36.02	41.64	41.36	38.61	38.77	37.77	39.89	33.07	46.01	38.59	28.64	43.74	30.02	21.4	40.63	45.44	34.42	38.96	41.75	38.96	30.97	28.02	39.28	45.95	34.08	45.58
36.66	41.32	20.99	35.99	43.93	39.78	42.62	41.31	43.11	40.21	37.7	42.51	42.64	40.76	44.55	35.05	40.84	38.22	41.76	39.38	30.1	38.69	35.46	37.88	42.85	36.79	29.01	45.37	39.55	41.55	45.39	25.99	41.44	40.6	27.8	35.94	35.64	30.22	42.64	45.62	34	37.07	37.65	40.69	38.25	38.38	37.32	47.91	43.78	39.81
40.93	43.64	22.86	35.76	41.25	43.73	44.33	39.2	41.42	40.58	38.04	43.28	42.35	43.6	45.68	18.84	35.27	34.87	39.57	40.56	38.54	42.29	38.85	39.72	38.11	40.31	39.01	41.92	38.11	22.35	39.27	34.81	46.33	37.25	35.43	45.02	40.23	29.46	40.91	40.69	39.92	37.33	45.26	46.32	36.28	39.47	43.59	42.9	46.99	50.85
30.31	32.74	25.03	45.14	43.58	38.82	44.04	40.08	43.61	40.43	39.74	43.77	35.75	38.44	41	33.89	35.13	40.5	42.4	32.34	36.77	40.17	33.67	44.11	39.23	40.26	37.38	41.88	38.28	40.34	32.99	23.74	42.86	37.69	17.22	41.93	32.4	20.7	43.28	43.09	41.14	42.93	47.28	43.41	31.2	26.63	43.98	30.04	43.68	54.8
27.95	24.27	25.36	42.69	46.22	41.92	34.35	33.2	44.86	34.69	18.98	40.37	43.03	30.3	47.89	21.55	37.65	35.45	44.72	34.58	30.48	37.75	28.67	40.2	38.02	42.54	35.12	45.72	41.76	41.83	40.32	27.76	41	38.93	36.6	38.24	43.36	36.71	41.11	38.73	33.67	40.58	36.15	44.59	44.84	37.46	39.69	43.73	54.43	54.21
24.26	40.73	21.68	32.97	44.72	36.05	33.03	38.97	33.49	35.13	40.4	38.31	44.84	34.48	44.33	34.14	42.25	33.63	40.18	43.44	34.63	41.05	37.22	43.07	18.48	46.89	28.37	42.09	36.77	37.19	44.21	37.23	43.92	37.91	29.65	33.93	37.68	35.66	43.51	32.88	33.8	42.23	38.26	42.36	41.09	41.62	46.43	48.85	56.99	68.88
18.05	44.3	34.92	37.53	40.53	34.23	23.39	41.88	34.99	38.58	40.75	38.05	43.41	20.82	38.98	39.97	41.09	32.45	40.05	43.36	31.63	42.83	36.94	43.64	35.38	45.47	26.69	30.03	35.11	35.33	39.7	36.17	43.74	24.53	38.97	35.16	40.69	40.42	44.87	39.85	43.36	46.47	41.85	44.3	41.92	49.57	37.74	59.34	68.59	57.16
28.3	44.31	40.75	40.22	38.52	37.92	38.71	43.24	33.26	36.82	42.22	23.65	42.94	27.2	37.36	38.32	38.09	40.24	35.83	43.18	30.52	40.6	37.37	41.67	41.48	42.14	35.72	37.49	37.04	38.79	31.66	39.37	44.41	36.7	39.24	31.61	35.38	38.09	39.75	24.01	37.27	43.2	38.56	34.14	46.04	53.59	57.26	70.59	57.74	48.55
33.07	40.67	42.63	35.04	35.57	37.51	44.02	43.21	30.16	38.87	43.32	25	38.59	31.94	39.42	24.46	26.15	45.95	35.84	37.75	31.75	38.83	35.12	42.67	39.5	39	33.72	37.33	36.5	45.42	31.38	33.75	42.8	24.85	32.64	42.57	41.77	39.89	41.2	36.91	32.64	36.8	43.54	45.07	48.52	49.59	63.56	59.29	41.5	45.33
37.49	30.06	45.54	22.68	30.36	42.02	38.19	35.84	34.33	26.69	44.59	38.64	36	32.23	24.34	40.52	37.52	45.37	39.63	28.69	43.27	34.83	43.99	39.15	45.49	37.56	37.76	41.56	44.45	43.51	32.23	39.09	38.88	40.47	9.889	39.52	45.21	34.51	31.35	38.97	45.35	44.16	40.49	50.6	59.6	70.83	48.93	52.76	50	41.46
37.15	34.62	43.9	36.96	32	43.93	38.02	39.7	31.44	42.69	43.3	42.47	26.48	38.61	39.06	40.25	36.77	24.49	42.59	37.06	40.41	35.95	42.32	27.32	45.46	22.46	43.15	33.4	43.05	38.55	32.82	41.86	36.75	42.18	36.44	38.95	46.08	41.08	46.37	39.32	48.13	42.12	41.77	57.9	66.38	59.32	50.18	43.97	41.13	41.85
40.99	30.43	37.82	36.89	42.37	37.29	34.14	41.83	38.61	43.44	34.99	45.57	28.72	35.39	41.27	33.85	43.12	33.27	42.86	37.06	41.11	35.64	35.84	40.46	41.76	37.12	35.56	38.61	32.89	34.77	41.48	30.27	41.63	42.45	41.98	41.75	45.54	45.72	48.24	40.66	48.99	53.58	54.04	70.4	58.78	50.79	46.27	34.69	42.64	42.12
39.36	38.2	27.73	41.71	45.16	36.08	36.36	40.59	30.46	42.31	40.57	42.96	40.01	28.44	40.7	41.26	44.59	33.1	38.7	45.53	34.68	42.89	32.6	40.88	33.47	43.18	34.74	40.51	34.59	36.78	40.64	44.09	38.33	31.18	45.83	40.03	35	38.34	49.59	40.54	52.07	52.39	69.93	57.72	46.06	42.35	44.21	38.48	43.9	39.05
30.84	41.18	39.38	32.95	43.21	35.75	38.13	40.38	28.81	39.37	40.57	32.53	45.12	36.93	34.49	40.74	35.36	43.07	21.27	44.47	39.45	42.79	38.24	40.89	41.02	46.91	25.6	45.56	29.61	45.23	43.13	36.59	39.63	39.18	37.93	39.7	48.61	33.43	43.01	50.84	56.14	66.78	53.01	54.09	45.74	45.48	36.75	41.25	45.2	41.91
38.2	35.14	33.93	44.22	33.49	42.7	41.32	36.46	45.11	37.82	39.74	43.05	44.59	43.34	36.82	43.95	32.95	34.25	41.93	41.49	36.37	34.11	42.26	30.82	42	29.17	43.58	43.29	41.93	38.52	42.48	44.99	39.3	37.93	45.44	41.24	44.54	50.16	53.06	50.36	66.08	50.64	51.22	46.07	48.32	47.41	34.4	38.52	43.67	30.36
34.46	43.42	35.09	40.67	32.29	40.45	26.33	24.49	37.8	37.17	37.5	38.91	37.57	36.79	40.06	32.47	45.34	40.66	40.24	41.81	43.59	40.36	40.39	35.33	41.46	36.87	44.62	31.2	45.44	41.91	45.09	41.58	36.28	41.61	33.04	45.73	46.44	44.55	54.06	72.32	48.49	51.08	46.83	42.08	41.12	37.61	36.74	26.14	37.62	35.5
38.6	43.46	31.88	41.77	43.38	34.41	39.06	45.15	40.05	43.35	37.91	47.36	41.97	38.89	40.8	15.95	40.56	41.32	28.01	39.83	28.9	46.72	23.29	43.28	37.2	47.02	30.12	43.45	40.5	47.18	36.17	37.25	34.82	43.42	41.24	38.06	49.66	50.49	64.38	52.9	52.2	38.87	48.6	49.14	45.79	31.68	38.57	38.56	44.28	45.04
36.03	36.96	44.78	38.5	36.5	38.92	38.34	44.78	44	42.76	44.56	37.17	44.54	38.25	43.76	44.1	34.95	42.55	38.24	42.86	41.78	39.05	38.68	36.64	38.27	38.22	35.54	44.92	34.27	41.97	35.45	34.88	44.39	36.67	32.99	49.13	54.21	69.24	56.13	44.64	49.47	38.52	38.7	45.76	41.53	36.81	39.48	40.34	39.87	33.4
38.61	40.2	40.47	30.18	23.7	45.23	37.43	31.54	40.97	35	42.51	40.3	35.39	42.98	44.86	43.81	41.32	39.87	45.76	33.76	36.06	31.48	37.46	32.46	44.91	42.82	36.15	42.06	45.74	20.04	39.16	45.98	42.43	32.5	50.55	54.52	73.42	52.73	48.84	45.3	44.07	48.4	33.34	46.67	45.9	44.76	42.59	35.26	39	39.96
37.53	41.96	36.03	37.29	43.33	36.24	43.02	35.12	32.93	44.43	36.94	38.27	33.15	37.62	40.07	33.99	39.37	36.68	41.36	39.59	41.86	38.57	42.07	42.75	37.51	43.8	42.67	36.59	47.21	37.7	42.31	34.27	32.45	41.86	58.67	67.44	56.56	49.77	43.37	45.23	42.01	39.45	40.99	40.4	38.26	39.27	42.62	36.97	39.66	35.18
30.33	34.51	36.22	34.42	47.47	43.32	39.38	36.43	35.07	37.14	44.02	32.52	44.3	35.34	40.13	45.85	40.59	41.55	36.14	43.26	36.72	34.54	43.53	40.04	43.87	41.9	39.52	41.72	33.3	47.14	42.88	46.36	48.84	44.15	66.39	56.29	50.59	37.65	41.08	38.41	45.04	37.79	45.15	40.81	34.38	29.93	35.15	41.21	40.43	29.42
40.82	36.38	39.43	37.66	27.85	39.85	39.13	41.77	35.21	35.62	38.9	44.88	39.85	43.28	40.17	28.31	44.8	35.62	36.27	34.7	39.58	33.86	43.43	36.68	44.3	28.68	33.13	42.3	45.72	46.11	48.3	45.35	52.82	73.07	50.91	44.8	31.1	37.81	43.22	42.64	40.33	39.23	25.46	38.63	42.49	42.41	31.07	36.3	28.85	36.31
26.61	41.85	32.79	41.69	45.06	34.37	33.12	41.37	42	37.83	32.31	35.83	35.06	31.39	35.64	39.66	38.74	43.54	44.04	45.92	41.5	40.03	36.76	45.08	39.1	42.14	24.27	47.6	38.86	42.96	54.85	54.24	70.13	53.72	51.92	37.32	42.97	46.27	35.01	33.49	39.64	39.73	39.43	36.84	35.71	38.87	44.42	45.13	44.44	45.1
32.62	18.91	38.21	35	39.91	43.06	37.01	30.72	24.85	36.85	42.01	32.1	44.56	31.94	32.74	44.35	32.1	41.47	45.06	27.96	42.17	41.08	44.58	36.68	46.49	40.58	40.06	44.69	43.73	55.2	49.97	69.66	55.14	46.37	39.79	36.54	45.9	36.84	38.13	40.73	44.96	34.16	44.08	32.46	42.93	38.18	34.84	37.83	36.9	38.41
33.34	35.25	35.29	39.27	39.26	32.63	40.54	36.46	39.24	43.25	34.89	40.83	38.61	40.42	42.94	33.01	44.08	39.95	39.19	38.09	39.09	38.24	33.53	45.3	45.79	34.97	43.29	48.77	49.48	51.26	71.55	48.89	53.94	47.13	43.04	38.11	37.99	35.55	35.7	45.16	42.03	42.64	41.59	43.13	18.68	31.09	34.81	36.38	36.96	44.32
30.45	41.41	41.84	35.44	42.43	41.82	44.95	41.6	39.09	41.82	24.18	40.73	44.23	39.33	44.63	42.71	38.8	46.68	42.05	45.05	36.8	38.17	43.37	35.22	48.65	26.69	42.46	52	52.96	71.7	53.64	53.44	45.26	48.25	46.69	33.26	29.88	43.5	46.79	40.01	40.77	46.62	38.93	36.83	37.55	43.96	46.5	38.38	36.24	36.49
41.21	38.94	22.48	33.69	29.55	43.48	43	39.64	41.31	38.27	43.77	46.2	28.19	48.17	41.81	43.66	41.91	36.58	44.59	38.91	39.47	37.65	41.73	36.85	37.98	35.06	55.73	52.08	65.56	51.42	51.42	47.36	41.41	47.06	42.84	46.81	45.57	36.29	40.12	44.98	41.64	29.75	34.47	38.39	44.18	43.86	34.61	35.89	34.43	34.88
28.44	43.37	43.59	34.76	46.11	44.91	27.76	36.33	43.11	45.96	36.55	33.3	44.41	41.46	42.19	42.8	41.88	46.41	27.21	41.46	44.23	48.02	46.97	45.45	40.2	44.56	60.13	70.14	51.59	50.88	50.07	45.58	48.27	40.85	43.26	37.99	40.83	44.93	42.9	19.7	40.53	45.23	40.5	37.6	32.52	40.81	39.67	37.08	26.1	42.39
20.51	32.98	33.67	39.64	41.23	44.23	43.6	30.94	32.82	39.55	39.16	36.21	37.87	46.88	40.91	45.28	45.56	39.11	41	23.06	46.5	30.98	37.8	46.14	37.7	52.64	70.13	59.48	54.52	42.62	43.34	41.7	33.5	31.5	42.51	43.2	37.05	33.01	24.21	44.99	43.42	33.27	34.06	36.28	42.16	38.86	33.81	33.99	22.44	27.8
23.67	29.44	43.58	44.39	46.43	39.64	37.9	43.6	42.55	44.6	44.09	36.08	43.83	35.38	44.87	41.3	32.55	45.29	30.04	47.1	38.94	49.86	34.11	38.45	56.79	70.94	53.78	48.1	36.36	36.49	40.36	41.67	42.49	36.34	38.77	42.47	42.26	38.63	46.65	35.04	32.28	46.57	42.49	38.52	24.19	34.83	40.37	40.69	45.45	47.67
35.04	33.55	30.96	40.65	31.24	41.12	40.93	38.75	35.87	38.17	42.4	39.17	36.92	43.51	35.18	41.44	49.07	47.76	43.49	44.7	49.44	42.14	50.68	51.11	63.16	56.88	36.78	37.03	42.91	48.86	46.73	46.2	40.07	45.02	41.05	37.95	43.58	38.82	33.91	43.87	41.91	42.31	36.29	41.51	44.86	43.91	40.59	38.93	32.79	29.91
37.61	44.03	32.1	39.38	44.28	34.08	37.56	44.02	23.47	42.15	35.03	36.2	43.77	37.06	45.25	43.11	45.52	36.01	40.09	48.29	36.62	46.6	55.95	69.46	51.95	46.82	42.85	47.37	41.18	37.52	45.67	35.48	43.38	33.95	36.42	42.28	32.67	39.44	42.37	38.21	26.48	37.98	39.29	41.66	28.86	38.89	41.31	41.33	42.15	43.12
42.74	39.69	24.48	40.7	35.48	35.98	34.53	43.1	41.55	28.05	44.03	44.67	38.26	44.45	42.61	44.06	45.86	44.1	35.34	37.29	52.27	38.39	71.41	52.64	47.86	40.51	36.1	46.9	46.66	42.2	37.85	44.57	33.27	40.64	43.41	38.93	39.17	39.69	34.35	43.27	44.06	40.06	34.86	34.1	44.35	44.66	32.57	30.83	35.53	36.86
23.53	42.38	37.85	42.59	40.1	24.45	46.08	46.98	21.55	38.49	36.16	45.37	48.52	43.33	44.91	38.15	44.11	54.31	47.12	55.11	55.27	71.92	41.08	47.68	37.23	50.98	36.63	47.12	19.65	41.6	41.53	42.5	39.77	36.3	39.61	40.39	32.72	36.22	45.56	43.43	25.74	42.7	42.55	40.74	39.4	39.34	37.91	40.45	43.02	42.49
39.45	42.1	25.16	41.92	39.59	48.34	39.08	31.43	39.14	37.83	41.08	45.03	33.83	51.3	28.07	34.07	41.78	39.78	47.57	53.26	71.2	56.01	52.36	34.38	50.4	28.61	46.77	45.14	40.98	28.07	38.14	41.44	35.92	39.13	40.21	42.53	32.78	42.21	31.46	45.83	36.55	40.22	35.68	41.94	42.39	43.94	36.78	33.36	32.97	35.9
29.17	40.7	40.49	36.9	49.45	39.57	45.14	44.59	34.98	40.95	51.66	30.13	41.79	43.67	35.77	53.93	51.34	44.16	58.25	67.71	51.51	53.18	38.27	44.22	47.01	43.18	35.63	40.33	32.41	45.72	35.52	41.42	45.63	28.9	44.34	37.61	37.98	44	35.21	41.7	40.89	44	44.91	39.42	32.67	34.19	38.03	42.65	44.27	43.55
38.74	40.08	39.53	40.36	33.64	44.66	44.85	32.06	41.65	45.61	28.58	45.17	46.23	37.22	45.44	36.84	52.25	51.07	69.76	60.26	42.91	37.51	46	26.55	40.46	40.11	43.45	34.94	46.05	37.79	41.57	42.76	42.51	28.19	34.29	39.55	45.7	38.86	32.13	41.09	40.88	31.76	36.72	43.45	44.09	39.47	35.27	18.62	36.68	40.41
37.39	35.34	48.87	40.97	45.71	40.69	36.24	45.62	34.53	42.32	40.11	40.6	44.63	45.95	47.9	51.32	52.53	68.39	51.04	40.54	43.02	50.93	39.24	35.72	48.47	46.16	34.73	45.68	26.84	44.87	32.86	44.39	38.98	37.47	41.87	33.48	41.15	42.34	41.78	38.96	37.21	45.34	35.43	26.47	37.21	45.14	46.11	41.79	39.34	34.21
43.19	33.19	40.56	40.57	41.88	37.35	47.46	46.54	48.85	44.01	37.89	40.33	44.56	51.96	55.26	50.43	71.95	53.01	48.82	43.04	50.09	38.93	42.73	42.46	45.61	37.68	45.61	32.92	42.25	41.68	44.81	24.47	41.75	45.43	33.59	41.51	42.15	38.59	42.97	46.3	26.85	31.94	44.57	40.72	40.79	36.12	27.83	41.12	41.43	41.47
37.76	26.1	40.45	44.81	46.43	46.06	42.38	33.67	46.24	42.34	44.97	49.54	52.65	40.93	57.24	73.47	54.07	46.58	43.1	50.27	33.57	36.98	46.2	39.1	41.91	39.04	44.14	39.05	43.93	42.91	29.83	41.29	35.87	35.14	41.91	30.33	41.77	42.77	20.73	24.67	44.31	39.49	39.1	31.08	35.43	39.3	37.4	38.94	35.91	31.25
37.21	37.56	45.98	35.83	36.36	40.52	31.13	37.67	43.59	47.39	52.17	40.31	55.63	45.41	66.52	56.05	41.14	49.13	47.11	39.64	27.41	44.05	35.36	42.82	37.45	43.51	38.09	36.8	40.38	45.11	43.5	35.84	28.38	41.12	41.47	41.28	43.02	43.19	42.95	39.9	32.89	39.21	41	37.41	39.25	24.94	40.87	36.48	39.91	43.19
33.68	32.11	33.64	39.43	36.94	27.23	39.37	44.89	46.19	52.39	50.01	30.3	53.82	66.7	46.39	48.7	47.31	50.15	44.56	37.64	48.06	32.33	43.8	34.77	40.38	25.36	45.86	34.04	47.81	43.68	38.36	37.5	26.79	39.39	38.64	32.65	43.82	38.39	39.09	35.25	42.91	31.16	35.75	36.51	32.54	32.56	27.98	34.4	28.84	32.37
27.99	35.96	39.33	39.92	39.42	37.56	41.73	41.69	50.83	47.18	54.28	54.05	65.12	56.44	49.94	48.39	36.13	43.79	43.28	41.47	37.92	46.31	39.55	42.78	38.79	43.75	35.46	43.58	30.37	46.17	41.03	41.62	26.66	35.78	42.86	37.83	30.2	45.23	42.59	39.18	40.47	44.49	37.69	25.7	25.23	36.64	40.55	42.21	43.59	45.88
36.92	37.28	46.9	45.01	42.52	37.57	35.75	41.53	55.99	54.07	44.81	66.66	52.2	42.19	49.94	38.7	49.63	35.9	42.13	37.24	40.18	30.06	43.87	40.27	43.26	37.33	36.46	30.42	47	39.38	43.85	35.38	42.07	44.5	24.17	40.88	41.79	36.27	45.69	38.66	40.83	37.21	43.78	43.86	44.92	37.28	33.23	34.4	38.04	39.72
40.34	33.77	48.4	45.72	36.45	45.22	44.18	54.36	46.79	56.59	66.53	42.62	50.95	43.72	47.09	44.85	29.67	45.05	40.35	45.35	24.92	37.88	43.84	39.7	44.35	40.75	35.09	30.72	41.81	34.46	22.98	41.15	34.57	35.05	43.06	33.43	42.12	42.65	38.01	39.3	38.13	40.57	38.46	27.75	41.23	45.87	45.45	40.74	38.95	41.64
36.67	48.39	41.79	47.87	26.36	42.1	49.02	52.98	56.69	66.32	56.06	57.42	51.05	50.13	47.69	44.62	40.47	45.34	43.63	38.71	37.65	37.62	35.18	41.67	25.03	45.82	40.36	46.16	42.09	36.4	43.35	35.87	39.19	27.89	42.29	40.84	32.31	37.28	43.86	38.61	29.97	39.88	37.56	44.36	39.96	33.39	36.46	40.72	41.05	40.41
42.7	34.02	45.58	46.94	34.61	50.81	46.55	52.97	71.08	54.41	56.31	49.74	53.07	42.31	43.88	44.69	42.3	34.88	37.94	33.35	38.82	30.41	40.99	31.71	34.84	38.02	43.01	37.14	39.91	39	36.72	37.88	40.79	24.39	36.18	39.61	41.66	37.73	38.56	40.82	42.71	37.12	30.69	38.49	32.46	37.86	33.73	35.48	23.3	29.65
45.7	43.43	44.07	50.7	56.93	58.76	56.48	68.93	53.15	48.88	36.77	51.74	41.89	27.99	38.59	25.16	43.16	44.17	32.93	43.75	37.18	41.66	42.51	42.46	38.04	46.22	32.02	41.88	38.37	39.67	33.31	27.06	38.03	40.43	39.15	35.13	36.16	43.63	43.31	21.37	36.59	41.36	41.2	41.91	36.81	30.49	39.98	41.92	42.27	39.7
43.2	38.99	44.24	41.89	45.04	58.6	69.75	55.18	52.7	48.9	47.32	40.26	34.07	41.36	44.68	39.49	42.56	39.69	46.55	43.24	40.58	45.1	39.27	42.8	40.12	39.69	42.02	25.05	42.44	40.56	42.37	32.4	37.41	38.67	28.68	40.35	40.71	36.72	42.15	32.48	40.42	32.64	41.62	40.46	33.25	36.25	41.73	37.78	34.38	29.96
46.23	44.13	45.26	56.38	54.54	66.76	53.56	51.51	54.2	44.49	39.92	38.54	51.76	45.78	33.72	47.05	36.52	36.25	44.92	34.65	42.63	36.21	39.49	29.83	39.99	37.34	42.91	41.03	43.69	38.85	17.71	41.23	27.95	39.93	37.1	28.97	44.2	37.39	29.53	40.26	43.91	25.1	36.97	36.48	42.62	42.36	39.93	34.48	18.28	36.28
48.08	52.27	57.08	44.34	63.21	52.95	51.03	48.62	50.11	45.93	41.1	40.53	38.92	36.93	41.04	43.46	40.41	38.76	37.3	44.88	33.49	37.98	34.14	40.63	28.19	38.9	41.64	42.27	33.21	43.55	38.49	40.3	40.43	31.35	41.39	37.52	24.73	35.18	41.58	34.94	37.75	40.08	42.6	38.98	24.12	35.51	35.91	38.83	39.59	43.46
50.76	55.72	62.54	61.72	57.31	47.22	44.28	52.71	37.4	42.29	43.27	46.69	42.46	38.59	38.5	40.59	46.35	32.2	37.06	40.95	42.43	41.29	41.45	36.24	38.07	41.14	42.24	36.92	44.07	33.6	40.09	38.55	43.41	37.32	38.3	39.37	31.98	40.59	34.45	42.14	43.56	35.37	34.76	38.85	39.67	32.43	25.47	40.85	40.49	37.15
48.3	57.93	62.78	64.05	52.36	52.39	46.12	46.41	42.64	39.48	40.77	42.14	45.41	37.87	44.61	41.17	35.87	44.11	35.5	30.13	34.59	33.18	38.72	40.76	36.13	42.4	20.86	41	28.92	39.86	33.02	37.48	39.35	35.49	27.4	37.37	37.94	42.75	37.78	33.28	37.22	34.96	22.27	37.99	43.88	43.49	41.75	39.6	38.3	36.61
59.09	66.52	58.94	58.91	54.24	51.22	29.09	41.47	44.86	37.12	44.89	30.72	35.51	31.55	41.3	35.93	43.08	41.36	41.73	38.96	29.59	39.9	35.46	44.21	37.24	36.97	35.33	40.37	33.51	39.9	28.54	26.64	44.45	36.95	37.08	43.46	39.33	35.93	41.8	43.09	36.48	40.43	40.34	38.21	28.32	33.09	37.77	45.01	46.27	43.48
[truncated: 310 more columns]
